# Supplementary material for: Subtyping of microsatellite stability colorectal cancer reveals guanylate binding protein 2 (GBP2) as a potential immunotherapeutic target
Source: J Immunother Cancer. 2022 Apr 5;10(4):e004302. doi: 10.1136/jitc-2021-004302 (PMC8984016; doi:10.1136/jitc-2021-004302)
Supplement: Supplementary data [file jitc-2021-004302supp003.xlsx]

## Sheet: GSE39582
Gene.Symbol	!Sample_characteristics_ch1	!Sample_characteristics_ch1	!Sample_characteristics_ch1	!Sample_characteristics_ch1	!Sample_characteristics_ch1	!Sample_characteristics_ch1	!Sample_characteristics_ch1	!Sample_characteristics_ch1	!Sample_characteristics_ch1	group	!Sample_characteristics_ch1	!Sample_characteristics_ch1	!Sample_characteristics_ch1
GSM971957	Sex: Male	age.at.diagnosis (year): <65	tnm.stage: 3-4	tnm.t: T3-T4	tnm.n: N2-N3	tnm.m: M1	tumor.location: distal	chemotherapy.adjuvant: N	mmr.status: pMMR	Non-immune class	tp53.mutation: M	kras.mutation: M	braf.mutation: WT
GSM971958	Sex: Female	age.at.diagnosis (year): <65	tnm.stage: 3-4	tnm.t: T3-T4	tnm.n: N2-N3	tnm.m: M1	tumor.location: distal	chemotherapy.adjuvant: N	mmr.status: pMMR	Immune class	tp53.mutation: WT	kras.mutation: WT	braf.mutation: WT
GSM971959	Sex: Male	age.at.diagnosis (year): <65	tnm.stage: 0-2	tnm.t: T3-T4	tnm.n: N0-N1	tnm.m: M0	tumor.location: proximal	chemotherapy.adjuvant: N	mmr.status: pMMR	Non-immune class	tp53.mutation: M	kras.mutation: WT	braf.mutation: WT
GSM971960	Sex: Female	age.at.diagnosis (year): <65	tnm.stage: 0-2	tnm.t: T0-T2	tnm.n: N0-N1	tnm.m: M0	tumor.location: distal	chemotherapy.adjuvant: N	mmr.status: pMMR	Non-immune class	tp53.mutation: M	kras.mutation: WT	braf.mutation: WT
GSM971961	Sex: Female	age.at.diagnosis (year): <65	tnm.stage: 3-4	tnm.t: T3-T4	tnm.n: N0-N1	tnm.m: M1	tumor.location: distal	chemotherapy.adjuvant: Y	mmr.status: pMMR	Immune class	tp53.mutation: M	kras.mutation: WT	braf.mutation: WT
GSM971962	Sex: Male	age.at.diagnosis (year): <65	tnm.stage: 3-4	tnm.t: T3-T4	tnm.n: N2-N3	tnm.m: M0	tumor.location: proximal	chemotherapy.adjuvant: Y	mmr.status: dMMR	dMMR	tp53.mutation: WT	kras.mutation: WT	braf.mutation: WT
GSM971963	Sex: Male	age.at.diagnosis (year): ≥65	tnm.stage: 0-2	tnm.t: T3-T4	tnm.n: N0-N1	tnm.m: M0	tumor.location: proximal	chemotherapy.adjuvant: Y	mmr.status: dMMR	dMMR	tp53.mutation: WT	kras.mutation: WT	braf.mutation: WT
GSM971964	Sex: Female	age.at.diagnosis (year): <65	tnm.stage: 3-4	tnm.t: T0-T2	tnm.n: N2-N3	tnm.m: M0	tumor.location: distal	chemotherapy.adjuvant: N	mmr.status: pMMR	Non-immune class	tp53.mutation: M	kras.mutation: WT	braf.mutation: WT
GSM971965	Sex: Female	age.at.diagnosis (year): <65	tnm.stage: 0-2	tnm.t: T3-T4	tnm.n: N0-N1	tnm.m: M0	tumor.location: distal	chemotherapy.adjuvant: N	mmr.status: pMMR	Non-immune class	tp53.mutation: WT	kras.mutation: M	braf.mutation: WT
GSM971968	Sex: Female	age.at.diagnosis (year): <65	tnm.stage: 0-2	tnm.t: T3-T4	tnm.n: N0-N1	tnm.m: M0	tumor.location: proximal	chemotherapy.adjuvant: N	mmr.status: pMMR	Immune class	tp53.mutation: M	kras.mutation: M	braf.mutation: WT
GSM971969	Sex: Male	age.at.diagnosis (year): <65	tnm.stage: 0-2	tnm.t: T0-T2	tnm.n: N0-N1	tnm.m: M0	tumor.location: distal	chemotherapy.adjuvant: N	mmr.status: dMMR	dMMR	tp53.mutation: WT	kras.mutation: WT	braf.mutation: WT
GSM971970	Sex: Female	age.at.diagnosis (year): <65	tnm.stage: 0-2	tnm.t: T0-T2	tnm.n: N0-N1	tnm.m: M0	tumor.location: proximal	chemotherapy.adjuvant: N	mmr.status: dMMR	dMMR	tp53.mutation: WT	kras.mutation: M	braf.mutation: WT
GSM971971	Sex: Female	age.at.diagnosis (year): <65	tnm.stage: 3-4	tnm.t: T3-T4	tnm.n: N2-N3	tnm.m: M1	tumor.location: proximal	chemotherapy.adjuvant: N	mmr.status: dMMR	dMMR	tp53.mutation: WT	kras.mutation: M	braf.mutation: WT
GSM971972	Sex: Male	age.at.diagnosis (year): <65	tnm.stage: 0-2	tnm.t: T0-T2	tnm.n: N0-N1	tnm.m: M0	tumor.location: distal	chemotherapy.adjuvant: N	mmr.status: dMMR	dMMR	tp53.mutation: WT	kras.mutation: WT	braf.mutation: WT
GSM971973	Sex: Male	age.at.diagnosis (year): <65	tnm.stage: 0-2	tnm.t: T3-T4	tnm.n: N0-N1	tnm.m: M0	tumor.location: distal	chemotherapy.adjuvant: N	mmr.status: pMMR	Non-immune class	tp53.mutation: WT	kras.mutation: WT	braf.mutation: WT
GSM971974	Sex: Female	age.at.diagnosis (year): <65	tnm.stage: 3-4	tnm.t: T3-T4	tnm.n: N0-N1	tnm.m: M1	tumor.location: distal	chemotherapy.adjuvant: N	mmr.status: pMMR	Non-immune class	tp53.mutation: M	kras.mutation: M	braf.mutation: WT
GSM971975	Sex: Female	age.at.diagnosis (year): <65	tnm.stage: 0-2	tnm.t: T3-T4	tnm.n: N0-N1	tnm.m: M0	tumor.location: distal	chemotherapy.adjuvant: N	mmr.status: pMMR	Non-immune class	tp53.mutation: WT	kras.mutation: WT	braf.mutation: WT
GSM971977	Sex: Female	age.at.diagnosis (year): <65	tnm.stage: 3-4	tnm.t: T3-T4	tnm.n: N0-N1	tnm.m: M0	tumor.location: proximal	chemotherapy.adjuvant: N	mmr.status: dMMR	dMMR	tp53.mutation: WT	kras.mutation: M	braf.mutation: WT
GSM971978	Sex: Female	age.at.diagnosis (year): ≥65	tnm.stage: 0-2	tnm.t: T0-T2	tnm.n: N0-N1	tnm.m: M0	tumor.location: proximal	chemotherapy.adjuvant: N	mmr.status: dMMR	dMMR	tp53.mutation: M	kras.mutation: M	braf.mutation: WT
GSM971979	Sex: Female	age.at.diagnosis (year): ≥65	tnm.stage: 0-2	tnm.t: T3-T4	tnm.n: N0-N1	tnm.m: M0	tumor.location: proximal	chemotherapy.adjuvant: N	mmr.status: dMMR	dMMR	tp53.mutation: WT	kras.mutation: WT	braf.mutation: WT
GSM971980	Sex: Male	age.at.diagnosis (year): ≥65	tnm.stage: 3-4	tnm.t: T3-T4	tnm.n: N0-N1	tnm.m: M0	tumor.location: proximal	chemotherapy.adjuvant: N	mmr.status: dMMR	dMMR	tp53.mutation: WT	kras.mutation: WT	braf.mutation: M
GSM971981	Sex: Male	age.at.diagnosis (year): ≥65	tnm.stage: 0-2	tnm.t: T3-T4	tnm.n: N0-N1	tnm.m: M0	tumor.location: proximal	chemotherapy.adjuvant: N	mmr.status: dMMR	dMMR	tp53.mutation: WT	kras.mutation: M	braf.mutation: WT
GSM971982	Sex: Male	age.at.diagnosis (year): ≥65	tnm.stage: 3-4	tnm.t: T3-T4	tnm.n: N2-N3	tnm.m: M0	tumor.location: proximal	chemotherapy.adjuvant: N	mmr.status: dMMR	dMMR	tp53.mutation: M	kras.mutation: M	braf.mutation: WT
GSM971983	Sex: Male	age.at.diagnosis (year): ≥65	tnm.stage: 3-4	tnm.t: T3-T4	tnm.n: N0-N1	tnm.m: M0	tumor.location: proximal	chemotherapy.adjuvant: N	mmr.status: dMMR	dMMR	tp53.mutation: M	kras.mutation: WT	braf.mutation: M
GSM971984	Sex: Female	age.at.diagnosis (year): ≥65	tnm.stage: 0-2	tnm.t: T3-T4	tnm.n: N0-N1	tnm.m: M0	tumor.location: proximal	chemotherapy.adjuvant: N	mmr.status: dMMR	dMMR	tp53.mutation: WT	kras.mutation: WT	braf.mutation: M
GSM971985	Sex: Male	age.at.diagnosis (year): ≥65	tnm.stage: 0-2	tnm.t: T0-T2	tnm.n: N0-N1	tnm.m: M0	tumor.location: proximal	chemotherapy.adjuvant: N	mmr.status: pMMR	Non-immune class	tp53.mutation: WT	kras.mutation: M	braf.mutation: WT
GSM971986	Sex: Male	age.at.diagnosis (year): ≥65	tnm.stage: 0-2	tnm.t: T3-T4	tnm.n: N0-N1	tnm.m: M0	tumor.location: proximal	chemotherapy.adjuvant: N	mmr.status: pMMR	Non-immune class	tp53.mutation: M	kras.mutation: WT	braf.mutation: WT
GSM971987	Sex: Male	age.at.diagnosis (year): ≥65	tnm.stage: 0-2	tnm.t: T3-T4	tnm.n: N0-N1	tnm.m: M0	tumor.location: proximal	chemotherapy.adjuvant: N	mmr.status: pMMR	Immune class	tp53.mutation: WT	kras.mutation: WT	braf.mutation: WT
GSM971988	Sex: Female	age.at.diagnosis (year): ≥65	tnm.stage: 3-4	tnm.t: T3-T4	tnm.n: N0-N1	tnm.m: M1	tumor.location: proximal	chemotherapy.adjuvant: N	mmr.status: pMMR	Non-immune class	tp53.mutation: M	kras.mutation: WT	braf.mutation: M
GSM971989	Sex: Male	age.at.diagnosis (year): ≥65	tnm.stage: 0-2	tnm.t: T0-T2	tnm.n: N0-N1	tnm.m: M0	tumor.location: proximal	chemotherapy.adjuvant: N	mmr.status: pMMR	Non-immune class	tp53.mutation: WT	kras.mutation: M	braf.mutation: WT
GSM971990	Sex: Male	age.at.diagnosis (year): ≥65	tnm.stage: 0-2	tnm.t: T0-T2	tnm.n: N0-N1	tnm.m: M0	tumor.location: proximal	chemotherapy.adjuvant: N	mmr.status: pMMR	Non-immune class	tp53.mutation: WT	kras.mutation: M	braf.mutation: WT
GSM971991	Sex: Male	age.at.diagnosis (year): ≥65	tnm.stage: 0-2	tnm.t: T3-T4	tnm.n: N0-N1	tnm.m: M0	tumor.location: distal	chemotherapy.adjuvant: N	mmr.status: pMMR	Non-immune class	tp53.mutation: M	kras.mutation: WT	braf.mutation: WT
GSM971992	Sex: Male	age.at.diagnosis (year): ≥65	tnm.stage: 0-2	tnm.t: T3-T4	tnm.n: N0-N1	tnm.m: M0	tumor.location: distal	chemotherapy.adjuvant: N	mmr.status: pMMR	Non-immune class	tp53.mutation: WT	kras.mutation: WT	braf.mutation: WT
GSM971993	Sex: Male	age.at.diagnosis (year): ≥65	tnm.stage: 0-2	tnm.t: T3-T4	tnm.n: N0-N1	tnm.m: M0	tumor.location: distal	chemotherapy.adjuvant: N	mmr.status: pMMR	Non-immune class	tp53.mutation: WT	kras.mutation: M	braf.mutation: WT
GSM971994	Sex: Male	age.at.diagnosis (year): ≥65	tnm.stage: 0-2	tnm.t: T3-T4	tnm.n: N0-N1	tnm.m: M0	tumor.location: proximal	chemotherapy.adjuvant: N	mmr.status: pMMR	Non-immune class	tp53.mutation: M	kras.mutation: WT	braf.mutation: WT
GSM971995	Sex: Female	age.at.diagnosis (year): <65	tnm.stage: 0-2	tnm.t: T3-T4	tnm.n: N0-N1	tnm.m: M0	tumor.location: distal	chemotherapy.adjuvant: N	mmr.status: pMMR	Non-immune class	tp53.mutation: WT	kras.mutation: WT	braf.mutation: WT
GSM971996	Sex: Female	age.at.diagnosis (year): <65	tnm.stage: 3-4	tnm.t: T3-T4	tnm.n: N0-N1	tnm.m: M0	tumor.location: proximal	chemotherapy.adjuvant: N	mmr.status: pMMR	Immune class	tp53.mutation: WT	kras.mutation: WT	braf.mutation: WT
GSM971997	Sex: Male	age.at.diagnosis (year): ≥65	tnm.stage: 3-4	tnm.t: T3-T4	tnm.n: N2-N3	tnm.m: M0	tumor.location: proximal	chemotherapy.adjuvant: N	mmr.status: pMMR	Non-immune class	tp53.mutation: M	kras.mutation: WT	braf.mutation: M
GSM971998	Sex: Male	age.at.diagnosis (year): ≥65	tnm.stage: 3-4	tnm.t: T3-T4	tnm.n: N0-N1	tnm.m: M0	tumor.location: proximal	chemotherapy.adjuvant: N	mmr.status: pMMR	Non-immune class	tp53.mutation: WT	kras.mutation: M	braf.mutation: WT
GSM971999	Sex: Male	age.at.diagnosis (year): <65	tnm.stage: 3-4	tnm.t: T3-T4	tnm.n: N0-N1	tnm.m: M0	tumor.location: distal	chemotherapy.adjuvant: N	mmr.status: pMMR	Non-immune class	tp53.mutation: M	kras.mutation: WT	braf.mutation: WT
GSM972000	Sex: Female	age.at.diagnosis (year): ≥65	tnm.stage: 3-4	tnm.t: T3-T4	tnm.n: N2-N3	tnm.m: M0	tumor.location: distal	chemotherapy.adjuvant: Y	mmr.status: pMMR	Non-immune class	tp53.mutation: WT	kras.mutation: WT	braf.mutation: WT
GSM972001	Sex: Male	age.at.diagnosis (year): ≥65	tnm.stage: 3-4	tnm.t: T0-T2	tnm.n: N0-N1	tnm.m: M0	tumor.location: distal	chemotherapy.adjuvant: N	mmr.status: pMMR	Non-immune class	tp53.mutation: M	kras.mutation: WT	braf.mutation: WT
GSM972002	Sex: Male	age.at.diagnosis (year): ≥65	tnm.stage: 3-4	tnm.t: T3-T4	tnm.n: N0-N1	tnm.m: M0	tumor.location: distal	chemotherapy.adjuvant: N	mmr.status: pMMR	Non-immune class	tp53.mutation: M	kras.mutation: M	braf.mutation: WT
GSM972003	Sex: Male	age.at.diagnosis (year): <65	tnm.stage: 3-4	tnm.t: T3-T4	tnm.n: N2-N3	tnm.m: M1	tumor.location: proximal	chemotherapy.adjuvant: Y	mmr.status: pMMR	Non-immune class	tp53.mutation: WT	kras.mutation: M	braf.mutation: WT
GSM972004	Sex: Female	age.at.diagnosis (year): <65	tnm.stage: 3-4	tnm.t: T3-T4	tnm.n: N0-N1	tnm.m: M1	tumor.location: proximal	chemotherapy.adjuvant: N	mmr.status: pMMR	Non-immune class	tp53.mutation: M	kras.mutation: M	braf.mutation: WT
GSM972005	Sex: Male	age.at.diagnosis (year): ≥65	tnm.stage: 3-4	tnm.t: T3-T4	tnm.n: N0-N1	tnm.m: M1	tumor.location: proximal	chemotherapy.adjuvant: N	mmr.status: pMMR	Non-immune class	tp53.mutation: M	kras.mutation: M	braf.mutation: WT
GSM972006	Sex: Female	age.at.diagnosis (year): ≥65	tnm.stage: 3-4	tnm.t: T3-T4	tnm.n: N0-N1	tnm.m: M1	tumor.location: distal	chemotherapy.adjuvant: Y	mmr.status: pMMR	Immune class	tp53.mutation: WT	kras.mutation: WT	braf.mutation: WT
GSM972007	Sex: Male	age.at.diagnosis (year): ≥65	tnm.stage: 3-4	tnm.t: T3-T4	tnm.n: N2-N3	tnm.m: M1	tumor.location: proximal	chemotherapy.adjuvant: N	mmr.status: pMMR	Immune class	tp53.mutation: WT	kras.mutation: WT	braf.mutation: M
GSM972008	Sex: Male	age.at.diagnosis (year): ≥65	tnm.stage: 3-4	tnm.t: T3-T4	tnm.n: N2-N3	tnm.m: M1	tumor.location: distal	chemotherapy.adjuvant: N	mmr.status: pMMR	Immune class	tp53.mutation: M	kras.mutation: WT	braf.mutation: M
GSM972009	Sex: Male	age.at.diagnosis (year): ≥65	tnm.stage: 3-4	tnm.t: T3-T4	tnm.n: N2-N3	tnm.m: M1	tumor.location: distal	chemotherapy.adjuvant: N	mmr.status: pMMR	Non-immune class	tp53.mutation: M	kras.mutation: M	braf.mutation: WT
GSM972010	Sex: Male	age.at.diagnosis (year): ≥65	tnm.stage: 3-4	tnm.t: T3-T4	tnm.n: N0-N1	tnm.m: M1	tumor.location: distal	chemotherapy.adjuvant: N	mmr.status: pMMR	Immune class	tp53.mutation: WT	kras.mutation: M	braf.mutation: WT
GSM972011	Sex: Female	age.at.diagnosis (year): ≥65	tnm.stage: 3-4	tnm.t: T3-T4	tnm.n: N0-N1	tnm.m: M1	tumor.location: distal	chemotherapy.adjuvant: N	mmr.status: pMMR	Immune class	tp53.mutation: WT	kras.mutation: WT	braf.mutation: M
GSM972012	Sex: Female	age.at.diagnosis (year): ≥65	tnm.stage: 3-4	tnm.t: T3-T4	tnm.n: N0-N1	tnm.m: M1	tumor.location: proximal	chemotherapy.adjuvant: N	mmr.status: pMMR	Non-immune class	tp53.mutation: WT	kras.mutation: M	braf.mutation: WT
GSM972013	Sex: Female	age.at.diagnosis (year): ≥65	tnm.stage: 3-4	tnm.t: T0-T2	tnm.n: N0-N1	tnm.m: M1	tumor.location: distal	chemotherapy.adjuvant: N	mmr.status: pMMR	Non-immune class	tp53.mutation: WT	kras.mutation: WT	braf.mutation: WT
GSM972014	Sex: Male	age.at.diagnosis (year): ≥65	tnm.stage: 3-4	tnm.t: T3-T4	tnm.n: N0-N1	tnm.m: M1	tumor.location: distal	chemotherapy.adjuvant: Y	mmr.status: pMMR	Non-immune class	tp53.mutation: M	kras.mutation: WT	braf.mutation: WT
GSM972015	Sex: Female	age.at.diagnosis (year): ≥65	tnm.stage: 0-2	tnm.t: T3-T4	tnm.n: N0-N1	tnm.m: M0	tumor.location: distal	chemotherapy.adjuvant: N	mmr.status: dMMR	dMMR	tp53.mutation: WT	kras.mutation: M	braf.mutation: WT
GSM972016	Sex: Female	age.at.diagnosis (year): ≥65	tnm.stage: 0-2	tnm.t: T3-T4	tnm.n: N0-N1	tnm.m: M0	tumor.location: proximal	chemotherapy.adjuvant: N	mmr.status: dMMR	dMMR	tp53.mutation: M	kras.mutation: WT	braf.mutation: WT
GSM972017	Sex: Female	age.at.diagnosis (year): ≥65	tnm.stage: 3-4	tnm.t: T3-T4	tnm.n: N2-N3	tnm.m: M0	tumor.location: proximal	chemotherapy.adjuvant: Y	mmr.status: pMMR	Non-immune class	tp53.mutation: N/A	kras.mutation: M	braf.mutation: WT
GSM972018	Sex: Female	age.at.diagnosis (year): ≥65	tnm.stage: 3-4	tnm.t: T0-T2	tnm.n: N2-N3	tnm.m: M0	tumor.location: distal	chemotherapy.adjuvant: Y	mmr.status: pMMR	Non-immune class	tp53.mutation: N/A	kras.mutation: WT	braf.mutation: WT
GSM972019	Sex: Male	age.at.diagnosis (year): <65	tnm.stage: 3-4	tnm.t: T3-T4	tnm.n: N2-N3	tnm.m: M0	tumor.location: proximal	chemotherapy.adjuvant: Y	mmr.status: pMMR	Immune class	tp53.mutation: N/A	kras.mutation: WT	braf.mutation: M
GSM972020	Sex: Female	age.at.diagnosis (year): <65	tnm.stage: 3-4	tnm.t: T3-T4	tnm.n: N2-N3	tnm.m: M0	tumor.location: distal	chemotherapy.adjuvant: Y	mmr.status: pMMR	Non-immune class	tp53.mutation: N/A	kras.mutation: WT	braf.mutation: WT
GSM972021	Sex: Female	age.at.diagnosis (year): <65	tnm.stage: 3-4	tnm.t: T3-T4	tnm.n: N2-N3	tnm.m: M0	tumor.location: distal	chemotherapy.adjuvant: Y	mmr.status: pMMR	Non-immune class	tp53.mutation: N/A	kras.mutation: WT	braf.mutation: WT
GSM972022	Sex: Female	age.at.diagnosis (year): ≥65	tnm.stage: 3-4	tnm.t: T3-T4	tnm.n: N2-N3	tnm.m: M0	tumor.location: proximal	chemotherapy.adjuvant: Y	mmr.status: pMMR	Non-immune class	tp53.mutation: N/A	kras.mutation: M	braf.mutation: WT
GSM972023	Sex: Female	age.at.diagnosis (year): <65	tnm.stage: 3-4	tnm.t: T3-T4	tnm.n: N0-N1	tnm.m: M0	tumor.location: distal	chemotherapy.adjuvant: Y	mmr.status: pMMR	Non-immune class	tp53.mutation: N/A	kras.mutation: M	braf.mutation: WT
GSM972024	Sex: Male	age.at.diagnosis (year): <65	tnm.stage: 3-4	tnm.t: T0-T2	tnm.n: N2-N3	tnm.m: M0	tumor.location: distal	chemotherapy.adjuvant: Y	mmr.status: pMMR	Non-immune class	tp53.mutation: N/A	kras.mutation: WT	braf.mutation: WT
GSM972025	Sex: Male	age.at.diagnosis (year): <65	tnm.stage: 3-4	tnm.t: T3-T4	tnm.n: N2-N3	tnm.m: M0	tumor.location: distal	chemotherapy.adjuvant: Y	mmr.status: pMMR	Non-immune class	tp53.mutation: N/A	kras.mutation: WT	braf.mutation: WT
GSM972026	Sex: Male	age.at.diagnosis (year): ≥65	tnm.stage: 3-4	tnm.t: T3-T4	tnm.n: N2-N3	tnm.m: M0	tumor.location: distal	chemotherapy.adjuvant: Y	mmr.status: pMMR	Immune class	tp53.mutation: N/A	kras.mutation: WT	braf.mutation: N/A
GSM972027	Sex: Female	age.at.diagnosis (year): ≥65	tnm.stage: 3-4	tnm.t: T3-T4	tnm.n: N2-N3	tnm.m: M0	tumor.location: proximal	chemotherapy.adjuvant: Y	mmr.status: pMMR	Non-immune class	tp53.mutation: N/A	kras.mutation: WT	braf.mutation: WT
GSM972028	Sex: Female	age.at.diagnosis (year): <65	tnm.stage: 3-4	tnm.t: T3-T4	tnm.n: N2-N3	tnm.m: M0	tumor.location: proximal	chemotherapy.adjuvant: Y	mmr.status: pMMR	Non-immune class	tp53.mutation: N/A	kras.mutation: M	braf.mutation: WT
GSM972029	Sex: Male	age.at.diagnosis (year): <65	tnm.stage: 3-4	tnm.t: T3-T4	tnm.n: N2-N3	tnm.m: M0	tumor.location: distal	chemotherapy.adjuvant: Y	mmr.status: pMMR	Non-immune class	tp53.mutation: N/A	kras.mutation: WT	braf.mutation: WT
GSM972030	Sex: Female	age.at.diagnosis (year): ≥65	tnm.stage: 3-4	tnm.t: T3-T4	tnm.n: N2-N3	tnm.m: M0	tumor.location: proximal	chemotherapy.adjuvant: Y	mmr.status: pMMR	Immune class	tp53.mutation: N/A	kras.mutation: WT	braf.mutation: M
GSM972031	Sex: Male	age.at.diagnosis (year): ≥65	tnm.stage: 0-2	tnm.t: T3-T4	tnm.n: N0-N1	tnm.m: M0	tumor.location: distal	chemotherapy.adjuvant: N	mmr.status: pMMR	Non-immune class	tp53.mutation: N/A	kras.mutation: N/A	braf.mutation: N/A
GSM972032	Sex: Female	age.at.diagnosis (year): <65	tnm.stage: 0-2	tnm.t: T3-T4	tnm.n: N0-N1	tnm.m: M0	tumor.location: proximal	chemotherapy.adjuvant: N	mmr.status: pMMR	Non-immune class	tp53.mutation: N/A	kras.mutation: WT	braf.mutation: WT
GSM972033	Sex: Female	age.at.diagnosis (year): <65	tnm.stage: 0-2	tnm.t: T3-T4	tnm.n: N0-N1	tnm.m: M0	tumor.location: distal	chemotherapy.adjuvant: N	mmr.status: pMMR	Non-immune class	tp53.mutation: N/A	kras.mutation: N/A	braf.mutation: N/A
GSM972034	Sex: Male	age.at.diagnosis (year): ≥65	tnm.stage: 0-2	tnm.t: T3-T4	tnm.n: N0-N1	tnm.m: M0	tumor.location: proximal	chemotherapy.adjuvant: N	mmr.status: pMMR	Non-immune class	tp53.mutation: N/A	kras.mutation: M	braf.mutation: WT
GSM972035	Sex: Female	age.at.diagnosis (year): ≥65	tnm.stage: 0-2	tnm.t: T3-T4	tnm.n: N0-N1	tnm.m: M0	tumor.location: proximal	chemotherapy.adjuvant: N	mmr.status: pMMR	Non-immune class	tp53.mutation: N/A	kras.mutation: WT	braf.mutation: WT
GSM972036	Sex: Female	age.at.diagnosis (year): <65	tnm.stage: 0-2	tnm.t: T3-T4	tnm.n: N0-N1	tnm.m: M0	tumor.location: proximal	chemotherapy.adjuvant: N	mmr.status: pMMR	Non-immune class	tp53.mutation: N/A	kras.mutation: N/A	braf.mutation: N/A
GSM972037	Sex: Male	age.at.diagnosis (year): ≥65	tnm.stage: 0-2	tnm.t: T3-T4	tnm.n: N0-N1	tnm.m: M0	tumor.location: proximal	chemotherapy.adjuvant: N	mmr.status: pMMR	Non-immune class	tp53.mutation: N/A	kras.mutation: M	braf.mutation: WT
GSM972038	Sex: Male	age.at.diagnosis (year): <65	tnm.stage: 0-2	tnm.t: T3-T4	tnm.n: N0-N1	tnm.m: M0	tumor.location: distal	chemotherapy.adjuvant: N	mmr.status: pMMR	Non-immune class	tp53.mutation: N/A	kras.mutation: WT	braf.mutation: WT
GSM972039	Sex: Male	age.at.diagnosis (year): ≥65	tnm.stage: 3-4	tnm.t: T3-T4	tnm.n: N0-N1	tnm.m: M1	tumor.location: distal	chemotherapy.adjuvant: Y	mmr.status: pMMR	Immune class	tp53.mutation: N/A	kras.mutation: WT	braf.mutation: WT
GSM972040	Sex: Male	age.at.diagnosis (year): ≥65	tnm.stage: 0-2	tnm.t: T3-T4	tnm.n: N0-N1	tnm.m: M0	tumor.location: distal	chemotherapy.adjuvant: N	mmr.status: pMMR	Non-immune class	tp53.mutation: N/A	kras.mutation: WT	braf.mutation: WT
GSM972041	Sex: Male	age.at.diagnosis (year): ≥65	tnm.stage: 0-2	tnm.t: T3-T4	tnm.n: N0-N1	tnm.m: M0	tumor.location: distal	chemotherapy.adjuvant: N	mmr.status: pMMR	Non-immune class	tp53.mutation: N/A	kras.mutation: M	braf.mutation: WT
GSM972042	Sex: Male	age.at.diagnosis (year): ≥65	tnm.stage: 0-2	tnm.t: T3-T4	tnm.n: N0-N1	tnm.m: M0	tumor.location: proximal	chemotherapy.adjuvant: N	mmr.status: pMMR	Non-immune class	tp53.mutation: N/A	kras.mutation: M	braf.mutation: WT
GSM972043	Sex: Male	age.at.diagnosis (year): <65	tnm.stage: 3-4	tnm.t: T3-T4	tnm.n: N0-N1	tnm.m: M1	tumor.location: distal	chemotherapy.adjuvant: Y	mmr.status: pMMR	Non-immune class	tp53.mutation: N/A	kras.mutation: WT	braf.mutation: WT
GSM972044	Sex: Male	age.at.diagnosis (year): <65	tnm.stage: 0-2	tnm.t: T3-T4	tnm.n: N0-N1	tnm.m: M0	tumor.location: proximal	chemotherapy.adjuvant: Y	mmr.status: pMMR	Non-immune class	tp53.mutation: N/A	kras.mutation: WT	braf.mutation: WT
GSM972045	Sex: Male	age.at.diagnosis (year): ≥65	tnm.stage: 3-4	tnm.t: T3-T4	tnm.n: N0-N1	tnm.m: M1	tumor.location: proximal	chemotherapy.adjuvant: Y	mmr.status: pMMR	Non-immune class	tp53.mutation: N/A	kras.mutation: M	braf.mutation: WT
GSM972046	Sex: Male	age.at.diagnosis (year): <65	tnm.stage: 0-2	tnm.t: T3-T4	tnm.n: N0-N1	tnm.m: M0	tumor.location: distal	chemotherapy.adjuvant: N	mmr.status: pMMR	Immune class	tp53.mutation: N/A	kras.mutation: WT	braf.mutation: WT
GSM972047	Sex: Female	age.at.diagnosis (year): ≥65	tnm.stage: 0-2	tnm.t: T3-T4	tnm.n: N0-N1	tnm.m: M0	tumor.location: proximal	chemotherapy.adjuvant: N	mmr.status: pMMR	Non-immune class	tp53.mutation: N/A	kras.mutation: M	braf.mutation: WT
GSM972048	Sex: Female	age.at.diagnosis (year): <65	tnm.stage: 3-4	tnm.t: T3-T4	tnm.n: N0-N1	tnm.m: M1	tumor.location: distal	chemotherapy.adjuvant: Y	mmr.status: pMMR	Non-immune class	tp53.mutation: N/A	kras.mutation: M	braf.mutation: WT
GSM972049	Sex: Male	age.at.diagnosis (year): ≥65	tnm.stage: 0-2	tnm.t: T3-T4	tnm.n: N0-N1	tnm.m: M0	tumor.location: proximal	chemotherapy.adjuvant: N	mmr.status: pMMR	Non-immune class	tp53.mutation: N/A	kras.mutation: M	braf.mutation: WT
GSM972050	Sex: Female	age.at.diagnosis (year): ≥65	tnm.stage: 0-2	tnm.t: T3-T4	tnm.n: N0-N1	tnm.m: M0	tumor.location: distal	chemotherapy.adjuvant: N	mmr.status: pMMR	Non-immune class	tp53.mutation: N/A	kras.mutation: M	braf.mutation: WT
GSM972051	Sex: Female	age.at.diagnosis (year): <65	tnm.stage: 3-4	tnm.t: T3-T4	tnm.n: N0-N1	tnm.m: M1	tumor.location: distal	chemotherapy.adjuvant: Y	mmr.status: pMMR	Immune class	tp53.mutation: N/A	kras.mutation: M	braf.mutation: WT
GSM972052	Sex: Male	age.at.diagnosis (year): ≥65	tnm.stage: 0-2	tnm.t: T0-T2	tnm.n: N0-N1	tnm.m: M0	tumor.location: distal	chemotherapy.adjuvant: N	mmr.status: pMMR	Non-immune class	tp53.mutation: N/A	kras.mutation: M	braf.mutation: WT
GSM972053	Sex: Male	age.at.diagnosis (year): <65	tnm.stage: 0-2	tnm.t: T0-T2	tnm.n: N0-N1	tnm.m: M0	tumor.location: proximal	chemotherapy.adjuvant: N	mmr.status: pMMR	Non-immune class	tp53.mutation: N/A	kras.mutation: WT	braf.mutation: WT
GSM972054	Sex: Male	age.at.diagnosis (year): ≥65	tnm.stage: 0-2	tnm.t: T3-T4	tnm.n: N0-N1	tnm.m: M0	tumor.location: proximal	chemotherapy.adjuvant: N	mmr.status: pMMR	Immune class	tp53.mutation: N/A	kras.mutation: M	braf.mutation: WT
GSM972062	Sex: Female	age.at.diagnosis (year): <65	tnm.stage: 0-2	tnm.t: T3-T4	tnm.n: N0-N1	tnm.m: M0	tumor.location: distal	chemotherapy.adjuvant: Y	mmr.status: pMMR	Non-immune class	tp53.mutation: N/A	kras.mutation: M	braf.mutation: WT
GSM972086	Sex: Male	age.at.diagnosis (year): ≥65	tnm.stage: 0-2	tnm.t: T3-T4	tnm.n: N0-N1	tnm.m: M0	tumor.location: distal	chemotherapy.adjuvant: N	mmr.status: pMMR	Non-immune class	tp53.mutation: N/A	kras.mutation: WT	braf.mutation: WT
GSM972087	Sex: Female	age.at.diagnosis (year): ≥65	tnm.stage: 0-2	tnm.t: T3-T4	tnm.n: N0-N1	tnm.m: M0	tumor.location: proximal	chemotherapy.adjuvant: N	mmr.status: pMMR	Non-immune class	tp53.mutation: N/A	kras.mutation: WT	braf.mutation: WT
GSM972088	Sex: Female	age.at.diagnosis (year): ≥65	tnm.stage: 0-2	tnm.t: T3-T4	tnm.n: N0-N1	tnm.m: M0	tumor.location: distal	chemotherapy.adjuvant: N	mmr.status: pMMR	Immune class	tp53.mutation: N/A	kras.mutation: WT	braf.mutation: WT
GSM972089	Sex: Female	age.at.diagnosis (year): ≥65	tnm.stage: 0-2	tnm.t: T3-T4	tnm.n: N0-N1	tnm.m: M0	tumor.location: proximal	chemotherapy.adjuvant: N	mmr.status: pMMR	Immune class	tp53.mutation: N/A	kras.mutation: WT	braf.mutation: WT
GSM972090	Sex: Female	age.at.diagnosis (year): ≥65	tnm.stage: 0-2	tnm.t: T3-T4	tnm.n: N0-N1	tnm.m: M0	tumor.location: distal	chemotherapy.adjuvant: N	mmr.status: pMMR	Non-immune class	tp53.mutation: N/A	kras.mutation: WT	braf.mutation: WT
GSM972091	Sex: Male	age.at.diagnosis (year): ≥65	tnm.stage: 0-2	tnm.t: T3-T4	tnm.n: N0-N1	tnm.m: M0	tumor.location: distal	chemotherapy.adjuvant: N	mmr.status: pMMR	Non-immune class	tp53.mutation: N/A	kras.mutation: M	braf.mutation: WT
GSM972092	Sex: Female	age.at.diagnosis (year): ≥65	tnm.stage: 0-2	tnm.t: T3-T4	tnm.n: N0-N1	tnm.m: M0	tumor.location: distal	chemotherapy.adjuvant: N	mmr.status: pMMR	Immune class	tp53.mutation: N/A	kras.mutation: M	braf.mutation: WT
GSM972093	Sex: Female	age.at.diagnosis (year): <65	tnm.stage: 0-2	tnm.t: T3-T4	tnm.n: N0-N1	tnm.m: M0	tumor.location: distal	chemotherapy.adjuvant: Y	mmr.status: pMMR	Immune class	tp53.mutation: N/A	kras.mutation: WT	braf.mutation: WT
GSM972094	Sex: Female	age.at.diagnosis (year): ≥65	tnm.stage: 0-2	tnm.t: T3-T4	tnm.n: N0-N1	tnm.m: M0	tumor.location: proximal	chemotherapy.adjuvant: N	mmr.status: pMMR	Immune class	tp53.mutation: N/A	kras.mutation: M	braf.mutation: WT
GSM972095	Sex: Male	age.at.diagnosis (year): <65	tnm.stage: 0-2	tnm.t: T3-T4	tnm.n: N0-N1	tnm.m: M0	tumor.location: distal	chemotherapy.adjuvant: N	mmr.status: pMMR	Non-immune class	tp53.mutation: N/A	kras.mutation: M	braf.mutation: WT
GSM972096	Sex: Female	age.at.diagnosis (year): <65	tnm.stage: 3-4	tnm.t: T0-T2	tnm.n: N0-N1	tnm.m: M0	tumor.location: distal	chemotherapy.adjuvant: Y	mmr.status: pMMR	Non-immune class	tp53.mutation: N/A	kras.mutation: WT	braf.mutation: WT
GSM972097	Sex: Male	age.at.diagnosis (year): <65	tnm.stage: 3-4	tnm.t: T3-T4	tnm.n: N0-N1	tnm.m: M0	tumor.location: proximal	chemotherapy.adjuvant: Y	mmr.status: pMMR	Immune class	tp53.mutation: N/A	kras.mutation: M	braf.mutation: WT
GSM972098	Sex: Male	age.at.diagnosis (year): ≥65	tnm.stage: 3-4	tnm.t: T3-T4	tnm.n: N2-N3	tnm.m: M0	tumor.location: distal	chemotherapy.adjuvant: Y	mmr.status: pMMR	Non-immune class	tp53.mutation: N/A	kras.mutation: M	braf.mutation: WT
GSM972099	Sex: Male	age.at.diagnosis (year): ≥65	tnm.stage: 3-4	tnm.t: T3-T4	tnm.n: N0-N1	tnm.m: M0	tumor.location: distal	chemotherapy.adjuvant: Y	mmr.status: pMMR	Non-immune class	tp53.mutation: N/A	kras.mutation: WT	braf.mutation: WT
GSM972100	Sex: Female	age.at.diagnosis (year): ≥65	tnm.stage: 3-4	tnm.t: T3-T4	tnm.n: N2-N3	tnm.m: M0	tumor.location: proximal	chemotherapy.adjuvant: Y	mmr.status: pMMR	Non-immune class	tp53.mutation: N/A	kras.mutation: M	braf.mutation: WT
GSM972101	Sex: Male	age.at.diagnosis (year): <65	tnm.stage: 3-4	tnm.t: T3-T4	tnm.n: N0-N1	tnm.m: M0	tumor.location: distal	chemotherapy.adjuvant: Y	mmr.status: pMMR	Non-immune class	tp53.mutation: N/A	kras.mutation: N/A	braf.mutation: N/A
GSM972102	Sex: Male	age.at.diagnosis (year): <65	tnm.stage: 3-4	tnm.t: T3-T4	tnm.n: N0-N1	tnm.m: M0	tumor.location: distal	chemotherapy.adjuvant: Y	mmr.status: pMMR	Immune class	tp53.mutation: N/A	kras.mutation: N/A	braf.mutation: N/A
GSM972103	Sex: Male	age.at.diagnosis (year): ≥65	tnm.stage: 3-4	tnm.t: T3-T4	tnm.n: N2-N3	tnm.m: M0	tumor.location: distal	chemotherapy.adjuvant: Y	mmr.status: pMMR	Non-immune class	tp53.mutation: N/A	kras.mutation: M	braf.mutation: WT
GSM972104	Sex: Female	age.at.diagnosis (year): ≥65	tnm.stage: 3-4	tnm.t: T3-T4	tnm.n: N2-N3	tnm.m: M0	tumor.location: proximal	chemotherapy.adjuvant: Y	mmr.status: pMMR	Immune class	tp53.mutation: N/A	kras.mutation: M	braf.mutation: WT
GSM972105	Sex: Male	age.at.diagnosis (year): <65	tnm.stage: 3-4	tnm.t: T0-T2	tnm.n: N2-N3	tnm.m: M0	tumor.location: distal	chemotherapy.adjuvant: Y	mmr.status: pMMR	Non-immune class	tp53.mutation: N/A	kras.mutation: WT	braf.mutation: WT
GSM972106	Sex: Female	age.at.diagnosis (year): ≥65	tnm.stage: 3-4	tnm.t: T3-T4	tnm.n: N0-N1	tnm.m: M0	tumor.location: distal	chemotherapy.adjuvant: Y	mmr.status: pMMR	Non-immune class	tp53.mutation: N/A	kras.mutation: N/A	braf.mutation: N/A
GSM972107	Sex: Male	age.at.diagnosis (year): ≥65	tnm.stage: 3-4	tnm.t: T3-T4	tnm.n: N0-N1	tnm.m: M0	tumor.location: distal	chemotherapy.adjuvant: Y	mmr.status: pMMR	Non-immune class	tp53.mutation: N/A	kras.mutation: WT	braf.mutation: WT
GSM972108	Sex: Male	age.at.diagnosis (year): <65	tnm.stage: 3-4	tnm.t: T3-T4	tnm.n: N0-N1	tnm.m: M0	tumor.location: distal	chemotherapy.adjuvant: Y	mmr.status: pMMR	Non-immune class	tp53.mutation: N/A	kras.mutation: N/A	braf.mutation: N/A
GSM972109	Sex: Male	age.at.diagnosis (year): ≥65	tnm.stage: 3-4	tnm.t: T3-T4	tnm.n: N0-N1	tnm.m: M0	tumor.location: proximal	chemotherapy.adjuvant: Y	mmr.status: pMMR	Non-immune class	tp53.mutation: N/A	kras.mutation: WT	braf.mutation: WT
GSM972110	Sex: Male	age.at.diagnosis (year): ≥65	tnm.stage: 3-4	tnm.t: T3-T4	tnm.n: N2-N3	tnm.m: M0	tumor.location: proximal	chemotherapy.adjuvant: Y	mmr.status: pMMR	Non-immune class	tp53.mutation: N/A	kras.mutation: N/A	braf.mutation: N/A
GSM972111	Sex: Male	age.at.diagnosis (year): <65	tnm.stage: 3-4	tnm.t: T3-T4	tnm.n: N2-N3	tnm.m: M0	tumor.location: distal	chemotherapy.adjuvant: Y	mmr.status: pMMR	Non-immune class	tp53.mutation: N/A	kras.mutation: N/A	braf.mutation: N/A
GSM972112	Sex: Female	age.at.diagnosis (year): <65	tnm.stage: 3-4	tnm.t: T3-T4	tnm.n: N2-N3	tnm.m: M0	tumor.location: proximal	chemotherapy.adjuvant: Y	mmr.status: pMMR	Immune class	tp53.mutation: N/A	kras.mutation: N/A	braf.mutation: N/A
GSM972113	Sex: Female	age.at.diagnosis (year): <65	tnm.stage: 3-4	tnm.t: T3-T4	tnm.n: N0-N1	tnm.m: M0	tumor.location: proximal	chemotherapy.adjuvant: Y	mmr.status: pMMR	Immune class	tp53.mutation: N/A	kras.mutation: N/A	braf.mutation: N/A
GSM972114	Sex: Male	age.at.diagnosis (year): ≥65	tnm.stage: 3-4	tnm.t: T3-T4	tnm.n: N0-N1	tnm.m: M0	tumor.location: proximal	chemotherapy.adjuvant: Y	mmr.status: pMMR	Non-immune class	tp53.mutation: N/A	kras.mutation: WT	braf.mutation: M
GSM972115	Sex: Female	age.at.diagnosis (year): <65	tnm.stage: 3-4	tnm.t: T3-T4	tnm.n: N2-N3	tnm.m: M0	tumor.location: distal	chemotherapy.adjuvant: Y	mmr.status: pMMR	Non-immune class	tp53.mutation: N/A	kras.mutation: WT	braf.mutation: WT
GSM972116	Sex: Female	age.at.diagnosis (year): ≥65	tnm.stage: 3-4	tnm.t: T3-T4	tnm.n: N2-N3	tnm.m: M0	tumor.location: distal	chemotherapy.adjuvant: Y	mmr.status: pMMR	Immune class	tp53.mutation: N/A	kras.mutation: WT	braf.mutation: WT
GSM972118	Sex: Male	age.at.diagnosis (year): <65	tnm.stage: 3-4	tnm.t: T3-T4	tnm.n: N2-N3	tnm.m: M0	tumor.location: distal	chemotherapy.adjuvant: Y	mmr.status: pMMR	Non-immune class	tp53.mutation: N/A	kras.mutation: M	braf.mutation: WT
GSM972119	Sex: Male	age.at.diagnosis (year): ≥65	tnm.stage: 3-4	tnm.t: T3-T4	tnm.n: N0-N1	tnm.m: M0	tumor.location: distal	chemotherapy.adjuvant: Y	mmr.status: pMMR	Non-immune class	tp53.mutation: N/A	kras.mutation: N/A	braf.mutation: N/A
GSM972120	Sex: Female	age.at.diagnosis (year): ≥65	tnm.stage: 3-4	tnm.t: T3-T4	tnm.n: N0-N1	tnm.m: M0	tumor.location: proximal	chemotherapy.adjuvant: Y	mmr.status: pMMR	Non-immune class	tp53.mutation: N/A	kras.mutation: N/A	braf.mutation: N/A
GSM972121	Sex: Male	age.at.diagnosis (year): ≥65	tnm.stage: 3-4	tnm.t: T3-T4	tnm.n: N0-N1	tnm.m: M0	tumor.location: distal	chemotherapy.adjuvant: Y	mmr.status: pMMR	Non-immune class	tp53.mutation: N/A	kras.mutation: M	braf.mutation: WT
GSM972122	Sex: Female	age.at.diagnosis (year): ≥65	tnm.stage: 3-4	tnm.t: T3-T4	tnm.n: N0-N1	tnm.m: M0	tumor.location: proximal	chemotherapy.adjuvant: Y	mmr.status: pMMR	Non-immune class	tp53.mutation: N/A	kras.mutation: N/A	braf.mutation: N/A
GSM972123	Sex: Male	age.at.diagnosis (year): <65	tnm.stage: 0-2	tnm.t: T3-T4	tnm.n: N0-N1	tnm.m: M0	tumor.location: proximal	chemotherapy.adjuvant: N	mmr.status: pMMR	Non-immune class	tp53.mutation: N/A	kras.mutation: N/A	braf.mutation: N/A
GSM972124	Sex: Female	age.at.diagnosis (year): <65	tnm.stage: 0-2	tnm.t: T3-T4	tnm.n: N0-N1	tnm.m: M0	tumor.location: distal	chemotherapy.adjuvant: Y	mmr.status: pMMR	Non-immune class	tp53.mutation: N/A	kras.mutation: WT	braf.mutation: WT
GSM972125	Sex: Female	age.at.diagnosis (year): <65	tnm.stage: 0-2	tnm.t: T3-T4	tnm.n: N0-N1	tnm.m: M0	tumor.location: distal	chemotherapy.adjuvant: Y	mmr.status: pMMR	Immune class	tp53.mutation: N/A	kras.mutation: WT	braf.mutation: WT
GSM972126	Sex: Male	age.at.diagnosis (year): <65	tnm.stage: 0-2	tnm.t: T3-T4	tnm.n: N0-N1	tnm.m: M0	tumor.location: distal	chemotherapy.adjuvant: N	mmr.status: pMMR	Non-immune class	tp53.mutation: N/A	kras.mutation: N/A	braf.mutation: N/A
GSM972127	Sex: Female	age.at.diagnosis (year): ≥65	tnm.stage: 0-2	tnm.t: T3-T4	tnm.n: N0-N1	tnm.m: M0	tumor.location: distal	chemotherapy.adjuvant: N	mmr.status: pMMR	Non-immune class	tp53.mutation: N/A	kras.mutation: M	braf.mutation: WT
GSM972128	Sex: Male	age.at.diagnosis (year): <65	tnm.stage: 0-2	tnm.t: T3-T4	tnm.n: N0-N1	tnm.m: M0	tumor.location: distal	chemotherapy.adjuvant: Y	mmr.status: pMMR	Non-immune class	tp53.mutation: N/A	kras.mutation: WT	braf.mutation: WT
GSM972129	Sex: Male	age.at.diagnosis (year): ≥65	tnm.stage: 0-2	tnm.t: T0-T2	tnm.n: N0-N1	tnm.m: M0	tumor.location: distal	chemotherapy.adjuvant: N	mmr.status: pMMR	Non-immune class	tp53.mutation: N/A	kras.mutation: M	braf.mutation: WT
GSM972130	Sex: Male	age.at.diagnosis (year): ≥65	tnm.stage: 0-2	tnm.t: T3-T4	tnm.n: N0-N1	tnm.m: M0	tumor.location: distal	chemotherapy.adjuvant: N	mmr.status: pMMR	Non-immune class	tp53.mutation: N/A	kras.mutation: WT	braf.mutation: WT
GSM972131	Sex: Female	age.at.diagnosis (year): ≥65	tnm.stage: 0-2	tnm.t: T3-T4	tnm.n: N0-N1	tnm.m: M0	tumor.location: proximal	chemotherapy.adjuvant: N	mmr.status: pMMR	Immune class	tp53.mutation: N/A	kras.mutation: M	braf.mutation: WT
GSM972132	Sex: Female	age.at.diagnosis (year): ≥65	tnm.stage: 0-2	tnm.t: T3-T4	tnm.n: N0-N1	tnm.m: M0	tumor.location: distal	chemotherapy.adjuvant: N	mmr.status: pMMR	Non-immune class	tp53.mutation: N/A	kras.mutation: M	braf.mutation: WT
GSM972133	Sex: Male	age.at.diagnosis (year): <65	tnm.stage: 3-4	tnm.t: T3-T4	tnm.n: N+	tnm.m: M0	tumor.location: distal	chemotherapy.adjuvant: Y	mmr.status: pMMR	Immune class	tp53.mutation: M	kras.mutation: WT	braf.mutation: N/A
GSM972134	Sex: Male	age.at.diagnosis (year): ≥65	tnm.stage: 3-4	tnm.t: T3-T4	tnm.n: N2-N3	tnm.m: M0	tumor.location: distal	chemotherapy.adjuvant: N	mmr.status: pMMR	Immune class	tp53.mutation: M	kras.mutation: WT	braf.mutation: N/A
GSM972135	Sex: Female	age.at.diagnosis (year): ≥65	tnm.stage: 0-2	tnm.t: T3-T4	tnm.n: N0-N1	tnm.m: M0	tumor.location: distal	chemotherapy.adjuvant: N	mmr.status: pMMR	Non-immune class	tp53.mutation: M	kras.mutation: M	braf.mutation: N/A
GSM972136	Sex: Male	age.at.diagnosis (year): <65	tnm.stage: 3-4	tnm.t: T3-T4	tnm.n: N0-N1	tnm.m: M0	tumor.location: distal	chemotherapy.adjuvant: Y	mmr.status: pMMR	Non-immune class	tp53.mutation: WT	kras.mutation: WT	braf.mutation: WT
GSM972137	Sex: Male	age.at.diagnosis (year): ≥65	tnm.stage: 0-2	tnm.t: T3-T4	tnm.n: N0-N1	tnm.m: M0	tumor.location: distal	chemotherapy.adjuvant: Y	mmr.status: pMMR	Non-immune class	tp53.mutation: M	kras.mutation: WT	braf.mutation: N/A
GSM972138	Sex: Male	age.at.diagnosis (year): ≥65	tnm.stage: 0-2	tnm.t: T3-T4	tnm.n: N0-N1	tnm.m: M0	tumor.location: distal	chemotherapy.adjuvant: N	mmr.status: pMMR	Non-immune class	tp53.mutation: WT	kras.mutation: WT	braf.mutation: N/A
GSM972139	Sex: Female	age.at.diagnosis (year): ≥65	tnm.stage: 3-4	tnm.t: T3-T4	tnm.n: N0-N1	tnm.m: M0	tumor.location: distal	chemotherapy.adjuvant: Y	mmr.status: pMMR	Non-immune class	tp53.mutation: M	kras.mutation: WT	braf.mutation: N/A
GSM972140	Sex: Male	age.at.diagnosis (year): <65	tnm.stage: 0-2	tnm.t: T3-T4	tnm.n: N0-N1	tnm.m: M0	tumor.location: distal	chemotherapy.adjuvant: N	mmr.status: pMMR	Immune class	tp53.mutation: WT	kras.mutation: M	braf.mutation: N/A
GSM972141	Sex: Male	age.at.diagnosis (year): <65	tnm.stage: 3-4	tnm.t: T3-T4	tnm.n: N2-N3	tnm.m: M0	tumor.location: distal	chemotherapy.adjuvant: Y	mmr.status: pMMR	Non-immune class	tp53.mutation: M	kras.mutation: WT	braf.mutation: N/A
GSM972142	Sex: Female	age.at.diagnosis (year): ≥65	tnm.stage: 3-4	tnm.t: T3-T4	tnm.n: N2-N3	tnm.m: M0	tumor.location: proximal	chemotherapy.adjuvant: N	mmr.status: pMMR	Non-immune class	tp53.mutation: M	kras.mutation: M	braf.mutation: WT
GSM972143	Sex: Male	age.at.diagnosis (year): <65	tnm.stage: 0-2	tnm.t: T3-T4	tnm.n: N0-N1	tnm.m: M0	tumor.location: distal	chemotherapy.adjuvant: N	mmr.status: pMMR	Non-immune class	tp53.mutation: WT	kras.mutation: WT	braf.mutation: WT
GSM972144	Sex: Female	age.at.diagnosis (year): <65	tnm.stage: 0-2	tnm.t: T3-T4	tnm.n: N0-N1	tnm.m: M0	tumor.location: distal	chemotherapy.adjuvant: N	mmr.status: pMMR	Non-immune class	tp53.mutation: M	kras.mutation: WT	braf.mutation: WT
GSM972145	Sex: Female	age.at.diagnosis (year): <65	tnm.stage: 3-4	tnm.t: T3-T4	tnm.n: N2-N3	tnm.m: M0	tumor.location: distal	chemotherapy.adjuvant: Y	mmr.status: pMMR	Non-immune class	tp53.mutation: M	kras.mutation: WT	braf.mutation: N/A
GSM972146	Sex: Male	age.at.diagnosis (year): <65	tnm.stage: 3-4	tnm.t: T3-T4	tnm.n: N2-N3	tnm.m: M0	tumor.location: distal	chemotherapy.adjuvant: Y	mmr.status: pMMR	Immune class	tp53.mutation: M	kras.mutation: M	braf.mutation: N/A
GSM972147	Sex: Male	age.at.diagnosis (year): ≥65	tnm.stage: 0-2	tnm.t: T3-T4	tnm.n: N0-N1	tnm.m: M0	tumor.location: distal	chemotherapy.adjuvant: N	mmr.status: pMMR	Non-immune class	tp53.mutation: M	kras.mutation: WT	braf.mutation: WT
GSM972148	Sex: Male	age.at.diagnosis (year): <65	tnm.stage: 3-4	tnm.t: T3-T4	tnm.n: N0-N1	tnm.m: M0	tumor.location: distal	chemotherapy.adjuvant: Y	mmr.status: pMMR	Non-immune class	tp53.mutation: M	kras.mutation: M	braf.mutation: N/A
GSM972149	Sex: Male	age.at.diagnosis (year): <65	tnm.stage: 0-2	tnm.t: T3-T4	tnm.n: N0-N1	tnm.m: M0	tumor.location: distal	chemotherapy.adjuvant: N	mmr.status: pMMR	Non-immune class	tp53.mutation: WT	kras.mutation: WT	braf.mutation: N/A
GSM972150	Sex: Female	age.at.diagnosis (year): <65	tnm.stage: 3-4	tnm.t: T3-T4	tnm.n: N0-N1	tnm.m: M0	tumor.location: distal	chemotherapy.adjuvant: Y	mmr.status: pMMR	Non-immune class	tp53.mutation: M	kras.mutation: WT	braf.mutation: N/A
GSM972151	Sex: Female	age.at.diagnosis (year): ≥65	tnm.stage: 3-4	tnm.t: T3-T4	tnm.n: N0-N1	tnm.m: M0	tumor.location: distal	chemotherapy.adjuvant: Y	mmr.status: pMMR	Non-immune class	tp53.mutation: WT	kras.mutation: M	braf.mutation: N/A
GSM972152	Sex: Female	age.at.diagnosis (year): ≥65	tnm.stage: 3-4	tnm.t: T3-T4	tnm.n: N0-N1	tnm.m: M0	tumor.location: proximal	chemotherapy.adjuvant: Y	mmr.status: pMMR	Non-immune class	tp53.mutation: WT	kras.mutation: M	braf.mutation: N/A
GSM972153	Sex: Male	age.at.diagnosis (year): ≥65	tnm.stage: 0-2	tnm.t: T3-T4	tnm.n: N0-N1	tnm.m: M0	tumor.location: distal	chemotherapy.adjuvant: N	mmr.status: pMMR	Non-immune class	tp53.mutation: M	kras.mutation: WT	braf.mutation: WT
GSM972154	Sex: Female	age.at.diagnosis (year): <65	tnm.stage: 3-4	tnm.t: T3-T4	tnm.n: N2-N3	tnm.m: M0	tumor.location: distal	chemotherapy.adjuvant: Y	mmr.status: pMMR	Non-immune class	tp53.mutation: M	kras.mutation: M	braf.mutation: N/A
GSM972155	Sex: Male	age.at.diagnosis (year): <65	tnm.stage: 3-4	tnm.t: T3-T4	tnm.n: N2-N3	tnm.m: M0	tumor.location: distal	chemotherapy.adjuvant: Y	mmr.status: pMMR	Non-immune class	tp53.mutation: M	kras.mutation: M	braf.mutation: N/A
GSM972156	Sex: Male	age.at.diagnosis (year): ≥65	tnm.stage: 3-4	tnm.t: T3-T4	tnm.n: N0-N1	tnm.m: M0	tumor.location: distal	chemotherapy.adjuvant: Y	mmr.status: pMMR	Non-immune class	tp53.mutation: WT	kras.mutation: WT	braf.mutation: N/A
GSM972157	Sex: Male	age.at.diagnosis (year): <65	tnm.stage: 3-4	tnm.t: T3-T4	tnm.n: N0-N1	tnm.m: M0	tumor.location: distal	chemotherapy.adjuvant: Y	mmr.status: pMMR	Non-immune class	tp53.mutation: WT	kras.mutation: WT	braf.mutation: N/A
GSM972158	Sex: Female	age.at.diagnosis (year): <65	tnm.stage: 3-4	tnm.t: T3-T4	tnm.n: N2-N3	tnm.m: M0	tumor.location: proximal	chemotherapy.adjuvant: Y	mmr.status: pMMR	Immune class	tp53.mutation: M	kras.mutation: M	braf.mutation: N/A
GSM972159	Sex: Male	age.at.diagnosis (year): ≥65	tnm.stage: 3-4	tnm.t: T3-T4	tnm.n: N0-N1	tnm.m: M0	tumor.location: proximal	chemotherapy.adjuvant: Y	mmr.status: pMMR	Non-immune class	tp53.mutation: WT	kras.mutation: M	braf.mutation: WT
GSM972160	Sex: Male	age.at.diagnosis (year): ≥65	tnm.stage: 0-2	tnm.t: T3-T4	tnm.n: N0-N1	tnm.m: M0	tumor.location: distal	chemotherapy.adjuvant: N	mmr.status: pMMR	Non-immune class	tp53.mutation: M	kras.mutation: WT	braf.mutation: N/A
GSM972161	Sex: Female	age.at.diagnosis (year): ≥65	tnm.stage: 0-2	tnm.t: T3-T4	tnm.n: N0-N1	tnm.m: M0	tumor.location: distal	chemotherapy.adjuvant: N	mmr.status: pMMR	Non-immune class	tp53.mutation: WT	kras.mutation: M	braf.mutation: N/A
GSM972162	Sex: Female	age.at.diagnosis (year): ≥65	tnm.stage: 3-4	tnm.t: T3-T4	tnm.n: N0-N1	tnm.m: M0	tumor.location: distal	chemotherapy.adjuvant: Y	mmr.status: pMMR	Non-immune class	tp53.mutation: M	kras.mutation: WT	braf.mutation: N/A
GSM972163	Sex: Male	age.at.diagnosis (year): ≥65	tnm.stage: 0-2	tnm.t: T3-T4	tnm.n: N0-N1	tnm.m: M0	tumor.location: distal	chemotherapy.adjuvant: Y	mmr.status: pMMR	Non-immune class	tp53.mutation: M	kras.mutation: WT	braf.mutation: N/A
GSM972164	Sex: Male	age.at.diagnosis (year): ≥65	tnm.stage: 3-4	tnm.t: T3-T4	tnm.n: N+	tnm.m: M0	tumor.location: distal	chemotherapy.adjuvant: Y	mmr.status: pMMR	Non-immune class	tp53.mutation: WT	kras.mutation: WT	braf.mutation: N/A
GSM972165	Sex: Male	age.at.diagnosis (year): ≥65	tnm.stage: 0-2	tnm.t: T3-T4	tnm.n: N0-N1	tnm.m: M0	tumor.location: proximal	chemotherapy.adjuvant: N	mmr.status: pMMR	Immune class	tp53.mutation: M	kras.mutation: WT	braf.mutation: N/A
GSM972166	Sex: Female	age.at.diagnosis (year): <65	tnm.stage: 3-4	tnm.t: T3-T4	tnm.n: N+	tnm.m: M0	tumor.location: distal	chemotherapy.adjuvant: Y	mmr.status: pMMR	Non-immune class	tp53.mutation: WT	kras.mutation: M	braf.mutation: N/A
GSM972167	Sex: Male	age.at.diagnosis (year): <65	tnm.stage: 0-2	tnm.t: T3-T4	tnm.n: N0-N1	tnm.m: M0	tumor.location: distal	chemotherapy.adjuvant: N	mmr.status: pMMR	Non-immune class	tp53.mutation: WT	kras.mutation: WT	braf.mutation: WT
GSM972168	Sex: Male	age.at.diagnosis (year): ≥65	tnm.stage: 3-4	tnm.t: T3-T4	tnm.n: N+	tnm.m: M0	tumor.location: proximal	chemotherapy.adjuvant: N	mmr.status: pMMR	Non-immune class	tp53.mutation: WT	kras.mutation: WT	braf.mutation: N/A
GSM972169	Sex: Male	age.at.diagnosis (year): <65	tnm.stage: 0-2	tnm.t: T3-T4	tnm.n: N0-N1	tnm.m: M0	tumor.location: distal	chemotherapy.adjuvant: N	mmr.status: pMMR	Non-immune class	tp53.mutation: WT	kras.mutation: WT	braf.mutation: N/A
GSM972170	Sex: Female	age.at.diagnosis (year): ≥65	tnm.stage: 3-4	tnm.t: T0-T2	tnm.n: N2-N3	tnm.m: M0	tumor.location: distal	chemotherapy.adjuvant: N	mmr.status: pMMR	Non-immune class	tp53.mutation: WT	kras.mutation: WT	braf.mutation: N/A
GSM972171	Sex: Female	age.at.diagnosis (year): ≥65	tnm.stage: 3-4	tnm.t: T3-T4	tnm.n: N0-N1	tnm.m: M0	tumor.location: proximal	chemotherapy.adjuvant: N	mmr.status: pMMR	Immune class	tp53.mutation: WT	kras.mutation: WT	braf.mutation: N/A
GSM972172	Sex: Female	age.at.diagnosis (year): ≥65	tnm.stage: 0-2	tnm.t: T3-T4	tnm.n: N0-N1	tnm.m: M0	tumor.location: proximal	chemotherapy.adjuvant: N	mmr.status: pMMR	Non-immune class	tp53.mutation: M	kras.mutation: M	braf.mutation: WT
GSM972173	Sex: Female	age.at.diagnosis (year): <65	tnm.stage: 0-2	tnm.t: T3-T4	tnm.n: N0-N1	tnm.m: M0	tumor.location: distal	chemotherapy.adjuvant: Y	mmr.status: pMMR	Non-immune class	tp53.mutation: WT	kras.mutation: M	braf.mutation: WT
GSM972174	Sex: Male	age.at.diagnosis (year): ≥65	tnm.stage: 3-4	tnm.t: T3-T4	tnm.n: N0-N1	tnm.m: M0	tumor.location: distal	chemotherapy.adjuvant: Y	mmr.status: pMMR	Non-immune class	tp53.mutation: M	kras.mutation: WT	braf.mutation: WT
GSM972175	Sex: Female	age.at.diagnosis (year): ≥65	tnm.stage: 3-4	tnm.t: T3-T4	tnm.n: N0-N1	tnm.m: M0	tumor.location: distal	chemotherapy.adjuvant: N	mmr.status: pMMR	Non-immune class	tp53.mutation: WT	kras.mutation: M	braf.mutation: WT
GSM972176	Sex: Female	age.at.diagnosis (year): ≥65	tnm.stage: 3-4	tnm.t: T3-T4	tnm.n: N2-N3	tnm.m: M0	tumor.location: proximal	chemotherapy.adjuvant: N	mmr.status: pMMR	Non-immune class	tp53.mutation: M	kras.mutation: WT	braf.mutation: WT
GSM972177	Sex: Male	age.at.diagnosis (year): ≥65	tnm.stage: 0-2	tnm.t: N/A	tnm.n: N/A	tnm.m: N/A	tumor.location: proximal	chemotherapy.adjuvant: N	mmr.status: pMMR	Non-immune class	tp53.mutation: M	kras.mutation: M	braf.mutation: WT
GSM972178	Sex: Female	age.at.diagnosis (year): ≥65	tnm.stage: 3-4	tnm.t: N/A	tnm.n: N/A	tnm.m: N/A	tumor.location: proximal	chemotherapy.adjuvant: Y	mmr.status: pMMR	Non-immune class	tp53.mutation: WT	kras.mutation: M	braf.mutation: WT
GSM972179	Sex: Male	age.at.diagnosis (year): ≥65	tnm.stage: 0-2	tnm.t: N/A	tnm.n: N/A	tnm.m: N/A	tumor.location: distal	chemotherapy.adjuvant: N	mmr.status: pMMR	Non-immune class	tp53.mutation: M	kras.mutation: WT	braf.mutation: WT
GSM972180	Sex: Female	age.at.diagnosis (year): ≥65	tnm.stage: 0-2	tnm.t: N/A	tnm.n: N/A	tnm.m: N/A	tumor.location: distal	chemotherapy.adjuvant: Y	mmr.status: pMMR	Non-immune class	tp53.mutation: M	kras.mutation: WT	braf.mutation: WT
GSM972181	Sex: Male	age.at.diagnosis (year): ≥65	tnm.stage: 3-4	tnm.t: N/A	tnm.n: N/A	tnm.m: N/A	tumor.location: proximal	chemotherapy.adjuvant: Y	mmr.status: pMMR	Immune class	tp53.mutation: WT	kras.mutation: M	braf.mutation: WT
GSM972182	Sex: Male	age.at.diagnosis (year): <65	tnm.stage: 0-2	tnm.t: T3-T4	tnm.n: N0-N1	tnm.m: M0	tumor.location: distal	chemotherapy.adjuvant: N	mmr.status: pMMR	Non-immune class	tp53.mutation: WT	kras.mutation: WT	braf.mutation: WT
GSM972183	Sex: Female	age.at.diagnosis (year): <65	tnm.stage: 3-4	tnm.t: N/A	tnm.n: N/A	tnm.m: N/A	tumor.location: distal	chemotherapy.adjuvant: Y	mmr.status: pMMR	Non-immune class	tp53.mutation: M	kras.mutation: M	braf.mutation: WT
GSM972184	Sex: Female	age.at.diagnosis (year): ≥65	tnm.stage: 0-2	tnm.t: N/A	tnm.n: N/A	tnm.m: N/A	tumor.location: proximal	chemotherapy.adjuvant: N	mmr.status: pMMR	Immune class	tp53.mutation: WT	kras.mutation: WT	braf.mutation: M
GSM972185	Sex: Female	age.at.diagnosis (year): <65	tnm.stage: 3-4	tnm.t: N/A	tnm.n: N/A	tnm.m: N/A	tumor.location: distal	chemotherapy.adjuvant: Y	mmr.status: pMMR	Non-immune class	tp53.mutation: M	kras.mutation: WT	braf.mutation: WT
GSM972186	Sex: Female	age.at.diagnosis (year): <65	tnm.stage: 3-4	tnm.t: N/A	tnm.n: N/A	tnm.m: N/A	tumor.location: proximal	chemotherapy.adjuvant: Y	mmr.status: pMMR	Immune class	tp53.mutation: WT	kras.mutation: M	braf.mutation: WT
GSM972187	Sex: Male	age.at.diagnosis (year): <65	tnm.stage: 0-2	tnm.t: T3-T4	tnm.n: N0-N1	tnm.m: M0	tumor.location: proximal	chemotherapy.adjuvant: N	mmr.status: pMMR	Non-immune class	tp53.mutation: M	kras.mutation: WT	braf.mutation: WT
GSM972188	Sex: Female	age.at.diagnosis (year): <65	tnm.stage: 3-4	tnm.t: T3-T4	tnm.n: N2-N3	tnm.m: M0	tumor.location: distal	chemotherapy.adjuvant: Y	mmr.status: pMMR	Non-immune class	tp53.mutation: WT	kras.mutation: M	braf.mutation: WT
GSM972189	Sex: Male	age.at.diagnosis (year): <65	tnm.stage: 3-4	tnm.t: T3-T4	tnm.n: N+	tnm.m: M0	tumor.location: proximal	chemotherapy.adjuvant: N	mmr.status: pMMR	Non-immune class	tp53.mutation: M	kras.mutation: WT	braf.mutation: WT
GSM972190	Sex: Male	age.at.diagnosis (year): ≥65	tnm.stage: 0-2	tnm.t: T3-T4	tnm.n: N0-N1	tnm.m: M0	tumor.location: distal	chemotherapy.adjuvant: Y	mmr.status: pMMR	Non-immune class	tp53.mutation: M	kras.mutation: WT	braf.mutation: WT
GSM972191	Sex: Male	age.at.diagnosis (year): <65	tnm.stage: 3-4	tnm.t: T3-T4	tnm.n: N0-N1	tnm.m: M0	tumor.location: distal	chemotherapy.adjuvant: Y	mmr.status: pMMR	Non-immune class	tp53.mutation: WT	kras.mutation: M	braf.mutation: WT
GSM972192	Sex: Female	age.at.diagnosis (year): ≥65	tnm.stage: 0-2	tnm.t: T3-T4	tnm.n: N0-N1	tnm.m: M0	tumor.location: proximal	chemotherapy.adjuvant: N	mmr.status: pMMR	Non-immune class	tp53.mutation: M	kras.mutation: M	braf.mutation: WT
GSM972193	Sex: Female	age.at.diagnosis (year): <65	tnm.stage: 3-4	tnm.t: T3-T4	tnm.n: N0-N1	tnm.m: M0	tumor.location: distal	chemotherapy.adjuvant: Y	mmr.status: pMMR	Non-immune class	tp53.mutation: M	kras.mutation: M	braf.mutation: WT
GSM972194	Sex: Male	age.at.diagnosis (year): <65	tnm.stage: 3-4	tnm.t: T3-T4	tnm.n: N2-N3	tnm.m: M0	tumor.location: distal	chemotherapy.adjuvant: Y	mmr.status: pMMR	Non-immune class	tp53.mutation: M	kras.mutation: WT	braf.mutation: WT
GSM972195	Sex: Female	age.at.diagnosis (year): <65	tnm.stage: 0-2	tnm.t: T3-T4	tnm.n: N0-N1	tnm.m: M0	tumor.location: proximal	chemotherapy.adjuvant: Y	mmr.status: pMMR	Non-immune class	tp53.mutation: WT	kras.mutation: M	braf.mutation: WT
GSM972196	Sex: Female	age.at.diagnosis (year): ≥65	tnm.stage: 0-2	tnm.t: T3-T4	tnm.n: N0-N1	tnm.m: M0	tumor.location: proximal	chemotherapy.adjuvant: N	mmr.status: pMMR	Non-immune class	tp53.mutation: WT	kras.mutation: M	braf.mutation: WT
GSM972197	Sex: Female	age.at.diagnosis (year): ≥65	tnm.stage: 0-2	tnm.t: T3-T4	tnm.n: N0-N1	tnm.m: M0	tumor.location: proximal	chemotherapy.adjuvant: N	mmr.status: pMMR	Non-immune class	tp53.mutation: WT	kras.mutation: WT	braf.mutation: M
GSM972198	Sex: Female	age.at.diagnosis (year): <65	tnm.stage: 3-4	tnm.t: T3-T4	tnm.n: N0-N1	tnm.m: M0	tumor.location: distal	chemotherapy.adjuvant: Y	mmr.status: pMMR	Non-immune class	tp53.mutation: M	kras.mutation: M	braf.mutation: WT
GSM972199	Sex: Male	age.at.diagnosis (year): ≥65	tnm.stage: 3-4	tnm.t: T3-T4	tnm.n: N2-N3	tnm.m: M0	tumor.location: distal	chemotherapy.adjuvant: Y	mmr.status: pMMR	Non-immune class	tp53.mutation: M	kras.mutation: WT	braf.mutation: WT
GSM972200	Sex: Male	age.at.diagnosis (year): <65	tnm.stage: 0-2	tnm.t: T3-T4	tnm.n: N0-N1	tnm.m: M0	tumor.location: distal	chemotherapy.adjuvant: N	mmr.status: pMMR	Non-immune class	tp53.mutation: WT	kras.mutation: WT	braf.mutation: WT
GSM972201	Sex: Male	age.at.diagnosis (year): ≥65	tnm.stage: 3-4	tnm.t: T3-T4	tnm.n: N2-N3	tnm.m: M0	tumor.location: proximal	chemotherapy.adjuvant: Y	mmr.status: pMMR	Immune class	tp53.mutation: WT	kras.mutation: WT	braf.mutation: WT
GSM972202	Sex: Female	age.at.diagnosis (year): <65	tnm.stage: 3-4	tnm.t: T3-T4	tnm.n: N0-N1	tnm.m: M0	tumor.location: distal	chemotherapy.adjuvant: Y	mmr.status: pMMR	Non-immune class	tp53.mutation: M	kras.mutation: WT	braf.mutation: WT
GSM972203	Sex: Female	age.at.diagnosis (year): ≥65	tnm.stage: 3-4	tnm.t: T3-T4	tnm.n: N2-N3	tnm.m: M0	tumor.location: distal	chemotherapy.adjuvant: Y	mmr.status: pMMR	Non-immune class	tp53.mutation: M	kras.mutation: WT	braf.mutation: WT
GSM972204	Sex: Male	age.at.diagnosis (year): ≥65	tnm.stage: 0-2	tnm.t: N/A	tnm.n: N/A	tnm.m: N/A	tumor.location: distal	chemotherapy.adjuvant: Y	mmr.status: pMMR	Immune class	tp53.mutation: M	kras.mutation: WT	braf.mutation: WT
GSM972205	Sex: Male	age.at.diagnosis (year): ≥65	tnm.stage: 0-2	tnm.t: N/A	tnm.n: N/A	tnm.m: N/A	tumor.location: distal	chemotherapy.adjuvant: N	mmr.status: pMMR	Non-immune class	tp53.mutation: WT	kras.mutation: WT	braf.mutation: WT
GSM972206	Sex: Male	age.at.diagnosis (year): ≥65	tnm.stage: 0-2	tnm.t: N/A	tnm.n: N/A	tnm.m: N/A	tumor.location: distal	chemotherapy.adjuvant: N	mmr.status: pMMR	Non-immune class	tp53.mutation: WT	kras.mutation: M	braf.mutation: WT
GSM972207	Sex: Male	age.at.diagnosis (year): ≥65	tnm.stage: 3-4	tnm.t: T3-T4	tnm.n: N0-N1	tnm.m: M0	tumor.location: distal	chemotherapy.adjuvant: Y	mmr.status: pMMR	Non-immune class	tp53.mutation: M	kras.mutation: WT	braf.mutation: WT
GSM972208	Sex: Male	age.at.diagnosis (year): <65	tnm.stage: 3-4	tnm.t: T3-T4	tnm.n: N2-N3	tnm.m: M1	tumor.location: distal	chemotherapy.adjuvant: N/A	mmr.status: pMMR	Immune class	tp53.mutation: M	kras.mutation: WT	braf.mutation: WT
GSM972209	Sex: Male	age.at.diagnosis (year): <65	tnm.stage: 3-4	tnm.t: T3-T4	tnm.n: N2-N3	tnm.m: M1	tumor.location: proximal	chemotherapy.adjuvant: N/A	mmr.status: pMMR	Non-immune class	tp53.mutation: M	kras.mutation: WT	braf.mutation: M
GSM972210	Sex: Male	age.at.diagnosis (year): <65	tnm.stage: 3-4	tnm.t: T3-T4	tnm.n: N+	tnm.m: M1	tumor.location: distal	chemotherapy.adjuvant: N/A	mmr.status: pMMR	Non-immune class	tp53.mutation: M	kras.mutation: WT	braf.mutation: WT
GSM972211	Sex: Male	age.at.diagnosis (year): ≥65	tnm.stage: 3-4	tnm.t: T3-T4	tnm.n: N0-N1	tnm.m: M0	tumor.location: distal	chemotherapy.adjuvant: Y	mmr.status: pMMR	Non-immune class	tp53.mutation: M	kras.mutation: WT	braf.mutation: WT
GSM972212	Sex: Female	age.at.diagnosis (year): <65	tnm.stage: 3-4	tnm.t: T3-T4	tnm.n: N0-N1	tnm.m: M1	tumor.location: distal	chemotherapy.adjuvant: N/A	mmr.status: pMMR	Non-immune class	tp53.mutation: M	kras.mutation: M	braf.mutation: WT
GSM972213	Sex: Female	age.at.diagnosis (year): ≥65	tnm.stage: 3-4	tnm.t: T3-T4	tnm.n: N0-N1	tnm.m: M1	tumor.location: distal	chemotherapy.adjuvant: N/A	mmr.status: pMMR	Immune class	tp53.mutation: M	kras.mutation: M	braf.mutation: WT
GSM972214	Sex: Female	age.at.diagnosis (year): ≥65	tnm.stage: 3-4	tnm.t: T3-T4	tnm.n: N2-N3	tnm.m: M1	tumor.location: proximal	chemotherapy.adjuvant: N/A	mmr.status: pMMR	Non-immune class	tp53.mutation: M	kras.mutation: WT	braf.mutation: M
GSM972215	Sex: Female	age.at.diagnosis (year): ≥65	tnm.stage: 3-4	tnm.t: T3-T4	tnm.n: N2-N3	tnm.m: M0	tumor.location: proximal	chemotherapy.adjuvant: Y	mmr.status: pMMR	Non-immune class	tp53.mutation: M	kras.mutation: M	braf.mutation: WT
GSM972216	Sex: Female	age.at.diagnosis (year): <65	tnm.stage: 3-4	tnm.t: T3-T4	tnm.n: N2-N3	tnm.m: M1	tumor.location: distal	chemotherapy.adjuvant: N/A	mmr.status: pMMR	Non-immune class	tp53.mutation: M	kras.mutation: WT	braf.mutation: WT
GSM972217	Sex: Male	age.at.diagnosis (year): ≥65	tnm.stage: 3-4	tnm.t: T3-T4	tnm.n: N0-N1	tnm.m: M1	tumor.location: distal	chemotherapy.adjuvant: N/A	mmr.status: pMMR	Non-immune class	tp53.mutation: M	kras.mutation: M	braf.mutation: WT
GSM972218	Sex: Female	age.at.diagnosis (year): ≥65	tnm.stage: 3-4	tnm.t: T3-T4	tnm.n: N2-N3	tnm.m: M1	tumor.location: proximal	chemotherapy.adjuvant: N/A	mmr.status: pMMR	Non-immune class	tp53.mutation: WT	kras.mutation: M	braf.mutation: WT
GSM972219	Sex: Male	age.at.diagnosis (year): <65	tnm.stage: 3-4	tnm.t: T3-T4	tnm.n: N2-N3	tnm.m: M1	tumor.location: distal	chemotherapy.adjuvant: N/A	mmr.status: pMMR	Non-immune class	tp53.mutation: M	kras.mutation: M	braf.mutation: WT
GSM972220	Sex: Male	age.at.diagnosis (year): ≥65	tnm.stage: 3-4	tnm.t: T3-T4	tnm.n: N0-N1	tnm.m: M0	tumor.location: proximal	chemotherapy.adjuvant: N	mmr.status: dMMR	dMMR	tp53.mutation: N/A	kras.mutation: WT	braf.mutation: M
GSM972221	Sex: Female	age.at.diagnosis (year): ≥65	tnm.stage: 0-2	tnm.t: T3-T4	tnm.n: N0-N1	tnm.m: M0	tumor.location: proximal	chemotherapy.adjuvant: N	mmr.status: dMMR	dMMR	tp53.mutation: N/A	kras.mutation: WT	braf.mutation: M
GSM972222	Sex: Female	age.at.diagnosis (year): ≥65	tnm.stage: 0-2	tnm.t: T3-T4	tnm.n: N0-N1	tnm.m: M0	tumor.location: proximal	chemotherapy.adjuvant: N	mmr.status: dMMR	dMMR	tp53.mutation: N/A	kras.mutation: WT	braf.mutation: WT
GSM972223	Sex: Male	age.at.diagnosis (year): ≥65	tnm.stage: 0-2	tnm.t: T3-T4	tnm.n: N0-N1	tnm.m: M0	tumor.location: proximal	chemotherapy.adjuvant: N	mmr.status: dMMR	dMMR	tp53.mutation: N/A	kras.mutation: WT	braf.mutation: M
GSM972224	Sex: Male	age.at.diagnosis (year): ≥65	tnm.stage: 3-4	tnm.t: T3-T4	tnm.n: N2-N3	tnm.m: M0	tumor.location: proximal	chemotherapy.adjuvant: Y	mmr.status: dMMR	dMMR	tp53.mutation: N/A	kras.mutation: N/A	braf.mutation: N/A
GSM972225	Sex: Male	age.at.diagnosis (year): <65	tnm.stage: 0-2	tnm.t: T3-T4	tnm.n: N0-N1	tnm.m: M0	tumor.location: distal	chemotherapy.adjuvant: Y	mmr.status: pMMR	Non-immune class	tp53.mutation: N/A	kras.mutation: WT	braf.mutation: WT
GSM972226	Sex: Male	age.at.diagnosis (year): <65	tnm.stage: 0-2	tnm.t: T3-T4	tnm.n: N0-N1	tnm.m: M0	tumor.location: proximal	chemotherapy.adjuvant: N	mmr.status: dMMR	dMMR	tp53.mutation: N/A	kras.mutation: M	braf.mutation: WT
GSM972227	Sex: Male	age.at.diagnosis (year): <65	tnm.stage: 3-4	tnm.t: T3-T4	tnm.n: N2-N3	tnm.m: M1	tumor.location: proximal	chemotherapy.adjuvant: Y	mmr.status: pMMR	Non-immune class	tp53.mutation: N/A	kras.mutation: M	braf.mutation: WT
GSM972228	Sex: Male	age.at.diagnosis (year): ≥65	tnm.stage: 0-2	tnm.t: T3-T4	tnm.n: N0-N1	tnm.m: M0	tumor.location: proximal	chemotherapy.adjuvant: N	mmr.status: pMMR	Non-immune class	tp53.mutation: N/A	kras.mutation: WT	braf.mutation: M
GSM972229	Sex: Female	age.at.diagnosis (year): ≥65	tnm.stage: 0-2	tnm.t: T3-T4	tnm.n: N0-N1	tnm.m: M0	tumor.location: distal	chemotherapy.adjuvant: N	mmr.status: dMMR	dMMR	tp53.mutation: N/A	kras.mutation: M	braf.mutation: WT
GSM972230	Sex: Male	age.at.diagnosis (year): <65	tnm.stage: 3-4	tnm.t: T3-T4	tnm.n: N0-N1	tnm.m: M0	tumor.location: distal	chemotherapy.adjuvant: Y	mmr.status: pMMR	Non-immune class	tp53.mutation: N/A	kras.mutation: WT	braf.mutation: WT
GSM972231	Sex: Male	age.at.diagnosis (year): <65	tnm.stage: 3-4	tnm.t: T3-T4	tnm.n: N0-N1	tnm.m: M1	tumor.location: distal	chemotherapy.adjuvant: Y	mmr.status: pMMR	Immune class	tp53.mutation: N/A	kras.mutation: WT	braf.mutation: WT
GSM972232	Sex: Male	age.at.diagnosis (year): ≥65	tnm.stage: 3-4	tnm.t: T3-T4	tnm.n: N2-N3	tnm.m: M1	tumor.location: distal	chemotherapy.adjuvant: Y	mmr.status: pMMR	Immune class	tp53.mutation: N/A	kras.mutation: M	braf.mutation: WT
GSM972233	Sex: Male	age.at.diagnosis (year): ≥65	tnm.stage: 0-2	tnm.t: T3-T4	tnm.n: N0-N1	tnm.m: M0	tumor.location: distal	chemotherapy.adjuvant: N	mmr.status: pMMR	Non-immune class	tp53.mutation: N/A	kras.mutation: WT	braf.mutation: WT
GSM972234	Sex: Male	age.at.diagnosis (year): ≥65	tnm.stage: 3-4	tnm.t: T3-T4	tnm.n: N0-N1	tnm.m: M1	tumor.location: proximal	chemotherapy.adjuvant: Y	mmr.status: pMMR	Immune class	tp53.mutation: N/A	kras.mutation: WT	braf.mutation: WT
GSM972235	Sex: Female	age.at.diagnosis (year): <65	tnm.stage: 3-4	tnm.t: T0-T2	tnm.n: N0-N1	tnm.m: M0	tumor.location: distal	chemotherapy.adjuvant: Y	mmr.status: pMMR	Immune class	tp53.mutation: N/A	kras.mutation: M	braf.mutation: WT
GSM972236	Sex: Male	age.at.diagnosis (year): ≥65	tnm.stage: 3-4	tnm.t: T0-T2	tnm.n: N0-N1	tnm.m: M1	tumor.location: distal	chemotherapy.adjuvant: Y	mmr.status: pMMR	Non-immune class	tp53.mutation: N/A	kras.mutation: WT	braf.mutation: WT
GSM972237	Sex: Female	age.at.diagnosis (year): <65	tnm.stage: 0-2	tnm.t: T0-T2	tnm.n: N0-N1	tnm.m: M0	tumor.location: distal	chemotherapy.adjuvant: N	mmr.status: pMMR	Non-immune class	tp53.mutation: N/A	kras.mutation: WT	braf.mutation: WT
GSM972238	Sex: Female	age.at.diagnosis (year): <65	tnm.stage: 3-4	tnm.t: T0-T2	tnm.n: N0-N1	tnm.m: M0	tumor.location: distal	chemotherapy.adjuvant: Y	mmr.status: pMMR	Non-immune class	tp53.mutation: N/A	kras.mutation: WT	braf.mutation: WT
GSM972239	Sex: Male	age.at.diagnosis (year): <65	tnm.stage: 0-2	tnm.t: T3-T4	tnm.n: N0-N1	tnm.m: M0	tumor.location: distal	chemotherapy.adjuvant: N	mmr.status: pMMR	Non-immune class	tp53.mutation: N/A	kras.mutation: WT	braf.mutation: WT
GSM972240	Sex: Female	age.at.diagnosis (year): ≥65	tnm.stage: 3-4	tnm.t: T3-T4	tnm.n: N0-N1	tnm.m: M1	tumor.location: distal	chemotherapy.adjuvant: Y	mmr.status: pMMR	Immune class	tp53.mutation: N/A	kras.mutation: WT	braf.mutation: WT
GSM972241	Sex: Male	age.at.diagnosis (year): <65	tnm.stage: 0-2	tnm.t: T3-T4	tnm.n: N0-N1	tnm.m: M0	tumor.location: distal	chemotherapy.adjuvant: N	mmr.status: dMMR	dMMR	tp53.mutation: N/A	kras.mutation: WT	braf.mutation: WT
GSM972242	Sex: Male	age.at.diagnosis (year): ≥65	tnm.stage: 0-2	tnm.t: T0-T2	tnm.n: N0-N1	tnm.m: M0	tumor.location: proximal	chemotherapy.adjuvant: N	mmr.status: pMMR	Immune class	tp53.mutation: N/A	kras.mutation: M	braf.mutation: WT
GSM972243	Sex: Male	age.at.diagnosis (year): ≥65	tnm.stage: 0-2	tnm.t: T3-T4	tnm.n: N0-N1	tnm.m: M0	tumor.location: distal	chemotherapy.adjuvant: N	mmr.status: pMMR	Non-immune class	tp53.mutation: N/A	kras.mutation: M	braf.mutation: WT
GSM972244	Sex: Female	age.at.diagnosis (year): <65	tnm.stage: 0-2	tnm.t: T0-T2	tnm.n: N0-N1	tnm.m: M0	tumor.location: distal	chemotherapy.adjuvant: N	mmr.status: pMMR	Non-immune class	tp53.mutation: N/A	kras.mutation: WT	braf.mutation: WT
GSM972245	Sex: Male	age.at.diagnosis (year): ≥65	tnm.stage: 3-4	tnm.t: T3-T4	tnm.n: N0-N1	tnm.m: M1	tumor.location: distal	chemotherapy.adjuvant: N	mmr.status: pMMR	Non-immune class	tp53.mutation: N/A	kras.mutation: M	braf.mutation: WT
GSM972246	Sex: Female	age.at.diagnosis (year): ≥65	tnm.stage: 3-4	tnm.t: T3-T4	tnm.n: N0-N1	tnm.m: M0	tumor.location: distal	chemotherapy.adjuvant: N	mmr.status: pMMR	Non-immune class	tp53.mutation: N/A	kras.mutation: WT	braf.mutation: WT
GSM972247	Sex: Male	age.at.diagnosis (year): ≥65	tnm.stage: 0-2	tnm.t: T3-T4	tnm.n: N0-N1	tnm.m: M0	tumor.location: distal	chemotherapy.adjuvant: N	mmr.status: pMMR	Non-immune class	tp53.mutation: N/A	kras.mutation: WT	braf.mutation: WT
GSM972248	Sex: Male	age.at.diagnosis (year): <65	tnm.stage: 0-2	tnm.t: T3-T4	tnm.n: N0-N1	tnm.m: M0	tumor.location: proximal	chemotherapy.adjuvant: N	mmr.status: pMMR	Non-immune class	tp53.mutation: N/A	kras.mutation: N/A	braf.mutation: N/A
GSM972249	Sex: Female	age.at.diagnosis (year): ≥65	tnm.stage: 0-2	tnm.t: T0-T2	tnm.n: N0-N1	tnm.m: M0	tumor.location: proximal	chemotherapy.adjuvant: N	mmr.status: pMMR	Non-immune class	tp53.mutation: N/A	kras.mutation: M	braf.mutation: WT
GSM972250	Sex: Male	age.at.diagnosis (year): <65	tnm.stage: 3-4	tnm.t: T3-T4	tnm.n: N0-N1	tnm.m: M0	tumor.location: distal	chemotherapy.adjuvant: Y	mmr.status: pMMR	Non-immune class	tp53.mutation: N/A	kras.mutation: M	braf.mutation: WT
GSM972251	Sex: Male	age.at.diagnosis (year): <65	tnm.stage: 3-4	tnm.t: T3-T4	tnm.n: N0-N1	tnm.m: M1	tumor.location: distal	chemotherapy.adjuvant: Y	mmr.status: pMMR	Immune class	tp53.mutation: N/A	kras.mutation: M	braf.mutation: WT
GSM972252	Sex: Female	age.at.diagnosis (year): <65	tnm.stage: 3-4	tnm.t: T3-T4	tnm.n: N0-N1	tnm.m: M1	tumor.location: proximal	chemotherapy.adjuvant: Y	mmr.status: pMMR	Immune class	tp53.mutation: N/A	kras.mutation: M	braf.mutation: WT
GSM972253	Sex: Female	age.at.diagnosis (year): <65	tnm.stage: 3-4	tnm.t: T3-T4	tnm.n: N2-N3	tnm.m: M1	tumor.location: proximal	chemotherapy.adjuvant: Y	mmr.status: pMMR	Non-immune class	tp53.mutation: N/A	kras.mutation: WT	braf.mutation: WT
GSM972254	Sex: Female	age.at.diagnosis (year): ≥65	tnm.stage: 3-4	tnm.t: T3-T4	tnm.n: N0-N1	tnm.m: M1	tumor.location: distal	chemotherapy.adjuvant: Y	mmr.status: pMMR	Immune class	tp53.mutation: N/A	kras.mutation: WT	braf.mutation: WT
GSM972255	Sex: Female	age.at.diagnosis (year): ≥65	tnm.stage: 0-2	tnm.t: T3-T4	tnm.n: N0-N1	tnm.m: M0	tumor.location: proximal	chemotherapy.adjuvant: N	mmr.status: pMMR	Immune class	tp53.mutation: N/A	kras.mutation: WT	braf.mutation: WT
GSM972256	Sex: Female	age.at.diagnosis (year): <65	tnm.stage: 3-4	tnm.t: T3-T4	tnm.n: N0-N1	tnm.m: M1	tumor.location: distal	chemotherapy.adjuvant: Y	mmr.status: pMMR	Non-immune class	tp53.mutation: N/A	kras.mutation: WT	braf.mutation: WT
GSM972257	Sex: Female	age.at.diagnosis (year): ≥65	tnm.stage: 0-2	tnm.t: T3-T4	tnm.n: N0-N1	tnm.m: M0	tumor.location: distal	chemotherapy.adjuvant: N	mmr.status: pMMR	Non-immune class	tp53.mutation: N/A	kras.mutation: M	braf.mutation: WT
GSM972258	Sex: Female	age.at.diagnosis (year): ≥65	tnm.stage: 0-2	tnm.t: T3-T4	tnm.n: N0-N1	tnm.m: M0	tumor.location: distal	chemotherapy.adjuvant: N	mmr.status: pMMR	Non-immune class	tp53.mutation: N/A	kras.mutation: WT	braf.mutation: WT
GSM972259	Sex: Female	age.at.diagnosis (year): ≥65	tnm.stage: 0-2	tnm.t: T3-T4	tnm.n: N0-N1	tnm.m: M0	tumor.location: distal	chemotherapy.adjuvant: Y	mmr.status: pMMR	Non-immune class	tp53.mutation: N/A	kras.mutation: M	braf.mutation: WT
GSM972260	Sex: Male	age.at.diagnosis (year): ≥65	tnm.stage: 3-4	tnm.t: T3-T4	tnm.n: N2-N3	tnm.m: M1	tumor.location: distal	chemotherapy.adjuvant: Y	mmr.status: pMMR	Non-immune class	tp53.mutation: N/A	kras.mutation: M	braf.mutation: WT
GSM972261	Sex: Female	age.at.diagnosis (year): ≥65	tnm.stage: 3-4	tnm.t: T3-T4	tnm.n: N0-N1	tnm.m: M0	tumor.location: proximal	chemotherapy.adjuvant: N	mmr.status: dMMR	dMMR	tp53.mutation: N/A	kras.mutation: WT	braf.mutation: M
GSM972262	Sex: Female	age.at.diagnosis (year): ≥65	tnm.stage: 0-2	tnm.t: T3-T4	tnm.n: N0-N1	tnm.m: MX	tumor.location: distal	chemotherapy.adjuvant: N/A	mmr.status: dMMR	dMMR	tp53.mutation: N/A	kras.mutation: WT	braf.mutation: M
GSM972263	Sex: Male	age.at.diagnosis (year): <65	tnm.stage: 3-4	tnm.t: T0-T2	tnm.n: N0-N1	tnm.m: M0	tumor.location: distal	chemotherapy.adjuvant: Y	mmr.status: dMMR	dMMR	tp53.mutation: N/A	kras.mutation: WT	braf.mutation: WT
GSM972264	Sex: Male	age.at.diagnosis (year): <65	tnm.stage: 0-2	tnm.t: T3-T4	tnm.n: N0-N1	tnm.m: M0	tumor.location: proximal	chemotherapy.adjuvant: N	mmr.status: dMMR	dMMR	tp53.mutation: N/A	kras.mutation: WT	braf.mutation: WT
GSM972265	Sex: Female	age.at.diagnosis (year): ≥65	tnm.stage: 3-4	tnm.t: T3-T4	tnm.n: N0-N1	tnm.m: M0	tumor.location: proximal	chemotherapy.adjuvant: Y	mmr.status: dMMR	dMMR	tp53.mutation: N/A	kras.mutation: WT	braf.mutation: M
GSM972266	Sex: Male	age.at.diagnosis (year): <65	tnm.stage: 3-4	tnm.t: T3-T4	tnm.n: N2-N3	tnm.m: M1	tumor.location: distal	chemotherapy.adjuvant: Y	mmr.status: dMMR	dMMR	tp53.mutation: N/A	kras.mutation: WT	braf.mutation: WT
GSM972267	Sex: Male	age.at.diagnosis (year): ≥65	tnm.stage: 0-2	tnm.t: T3-T4	tnm.n: N0-N1	tnm.m: M0	tumor.location: distal	chemotherapy.adjuvant: N	mmr.status: pMMR	Non-immune class	tp53.mutation: N/A	kras.mutation: WT	braf.mutation: WT
GSM972268	Sex: Male	age.at.diagnosis (year): ≥65	tnm.stage: 3-4	tnm.t: T0-T2	tnm.n: N0-N1	tnm.m: M0	tumor.location: distal	chemotherapy.adjuvant: Y	mmr.status: pMMR	Non-immune class	tp53.mutation: N/A	kras.mutation: M	braf.mutation: WT
GSM972269	Sex: Male	age.at.diagnosis (year): ≥65	tnm.stage: 0-2	tnm.t: T0-T2	tnm.n: N0-N1	tnm.m: M0	tumor.location: proximal	chemotherapy.adjuvant: N	mmr.status: pMMR	Non-immune class	tp53.mutation: N/A	kras.mutation: M	braf.mutation: WT
GSM972270	Sex: Female	age.at.diagnosis (year): ≥65	tnm.stage: 0-2	tnm.t: T3-T4	tnm.n: N0-N1	tnm.m: M0	tumor.location: proximal	chemotherapy.adjuvant: N	mmr.status: dMMR	dMMR	tp53.mutation: N/A	kras.mutation: WT	braf.mutation: M
GSM972271	Sex: Male	age.at.diagnosis (year): ≥65	tnm.stage: 3-4	tnm.t: T3-T4	tnm.n: N0-N1	tnm.m: M0	tumor.location: proximal	chemotherapy.adjuvant: N	mmr.status: pMMR	Non-immune class	tp53.mutation: N/A	kras.mutation: M	braf.mutation: WT
GSM972272	Sex: Female	age.at.diagnosis (year): <65	tnm.stage: 3-4	tnm.t: T3-T4	tnm.n: N0-N1	tnm.m: M1	tumor.location: proximal	chemotherapy.adjuvant: Y	mmr.status: pMMR	Non-immune class	tp53.mutation: N/A	kras.mutation: M	braf.mutation: WT
GSM972273	Sex: Male	age.at.diagnosis (year): ≥65	tnm.stage: 0-2	tnm.t: Tis	tnm.n: N0-N1	tnm.m: M0	tumor.location: distal	chemotherapy.adjuvant: N	mmr.status: pMMR	Non-immune class	tp53.mutation: N/A	kras.mutation: M	braf.mutation: WT
GSM972274	Sex: Female	age.at.diagnosis (year): ≥65	tnm.stage: 3-4	tnm.t: T3-T4	tnm.n: N2-N3	tnm.m: M0	tumor.location: proximal	chemotherapy.adjuvant: N	mmr.status: dMMR	dMMR	tp53.mutation: N/A	kras.mutation: WT	braf.mutation: M
GSM972275	Sex: Male	age.at.diagnosis (year): ≥65	tnm.stage: 0-2	tnm.t: T3-T4	tnm.n: N0-N1	tnm.m: M0	tumor.location: proximal	chemotherapy.adjuvant: N	mmr.status: dMMR	dMMR	tp53.mutation: N/A	kras.mutation: WT	braf.mutation: M
GSM972276	Sex: Male	age.at.diagnosis (year): <65	tnm.stage: 3-4	tnm.t: T3-T4	tnm.n: N2-N3	tnm.m: M0	tumor.location: proximal	chemotherapy.adjuvant: Y	mmr.status: dMMR	dMMR	tp53.mutation: N/A	kras.mutation: M	braf.mutation: WT
GSM972277	Sex: Female	age.at.diagnosis (year): ≥65	tnm.stage: 0-2	tnm.t: T3-T4	tnm.n: N0-N1	tnm.m: M0	tumor.location: proximal	chemotherapy.adjuvant: N	mmr.status: dMMR	dMMR	tp53.mutation: N/A	kras.mutation: WT	braf.mutation: M
GSM972278	Sex: Female	age.at.diagnosis (year): ≥65	tnm.stage: 0-2	tnm.t: T0-T2	tnm.n: N0-N1	tnm.m: M0	tumor.location: proximal	chemotherapy.adjuvant: N	mmr.status: dMMR	dMMR	tp53.mutation: N/A	kras.mutation: WT	braf.mutation: M
GSM972279	Sex: Female	age.at.diagnosis (year): ≥65	tnm.stage: 3-4	tnm.t: T3-T4	tnm.n: N0-N1	tnm.m: M0	tumor.location: proximal	chemotherapy.adjuvant: Y	mmr.status: dMMR	dMMR	tp53.mutation: N/A	kras.mutation: WT	braf.mutation: M
GSM972280	Sex: Female	age.at.diagnosis (year): ≥65	tnm.stage: 0-2	tnm.t: T3-T4	tnm.n: N0-N1	tnm.m: M0	tumor.location: proximal	chemotherapy.adjuvant: N	mmr.status: dMMR	dMMR	tp53.mutation: N/A	kras.mutation: M	braf.mutation: WT
GSM972281	Sex: Male	age.at.diagnosis (year): <65	tnm.stage: 0-2	tnm.t: T0-T2	tnm.n: N0-N1	tnm.m: M0	tumor.location: distal	chemotherapy.adjuvant: N	mmr.status: pMMR	Non-immune class	tp53.mutation: N/A	kras.mutation: WT	braf.mutation: WT
GSM972282	Sex: Female	age.at.diagnosis (year): ≥65	tnm.stage: 0-2	tnm.t: T0-T2	tnm.n: N0-N1	tnm.m: M0	tumor.location: distal	chemotherapy.adjuvant: N	mmr.status: dMMR	dMMR	tp53.mutation: N/A	kras.mutation: M	braf.mutation: WT
GSM972283	Sex: Male	age.at.diagnosis (year): ≥65	tnm.stage: 0-2	tnm.t: T3-T4	tnm.n: N0-N1	tnm.m: M0	tumor.location: proximal	chemotherapy.adjuvant: N	mmr.status: dMMR	dMMR	tp53.mutation: N/A	kras.mutation: WT	braf.mutation: WT
GSM972284	Sex: Female	age.at.diagnosis (year): <65	tnm.stage: 3-4	tnm.t: T3-T4	tnm.n: N2-N3	tnm.m: M1	tumor.location: distal	chemotherapy.adjuvant: Y	mmr.status: pMMR	Non-immune class	tp53.mutation: N/A	kras.mutation: M	braf.mutation: WT
GSM972285	Sex: Male	age.at.diagnosis (year): ≥65	tnm.stage: 0-2	tnm.t: T0-T2	tnm.n: N0-N1	tnm.m: M0	tumor.location: distal	chemotherapy.adjuvant: N	mmr.status: dMMR	dMMR	tp53.mutation: N/A	kras.mutation: WT	braf.mutation: WT
GSM972286	Sex: Male	age.at.diagnosis (year): <65	tnm.stage: 0-2	tnm.t: T3-T4	tnm.n: N0-N1	tnm.m: M0	tumor.location: proximal	chemotherapy.adjuvant: N	mmr.status: dMMR	dMMR	tp53.mutation: N/A	kras.mutation: M	braf.mutation: WT
GSM972287	Sex: Male	age.at.diagnosis (year): ≥65	tnm.stage: 0-2	tnm.t: T3-T4	tnm.n: N0-N1	tnm.m: M0	tumor.location: proximal	chemotherapy.adjuvant: N	mmr.status: dMMR	dMMR	tp53.mutation: N/A	kras.mutation: WT	braf.mutation: WT
GSM972288	Sex: Male	age.at.diagnosis (year): <65	tnm.stage: 3-4	tnm.t: T3-T4	tnm.n: N0-N1	tnm.m: M1	tumor.location: distal	chemotherapy.adjuvant: Y	mmr.status: pMMR	Non-immune class	tp53.mutation: N/A	kras.mutation: WT	braf.mutation: WT
GSM972289	Sex: Male	age.at.diagnosis (year): ≥65	tnm.stage: 3-4	tnm.t: T3-T4	tnm.n: N0-N1	tnm.m: M1	tumor.location: proximal	chemotherapy.adjuvant: Y	mmr.status: pMMR	Non-immune class	tp53.mutation: N/A	kras.mutation: M	braf.mutation: WT
GSM972290	Sex: Female	age.at.diagnosis (year): ≥65	tnm.stage: 0-2	tnm.t: T0-T2	tnm.n: N0-N1	tnm.m: M0	tumor.location: distal	chemotherapy.adjuvant: N	mmr.status: dMMR	dMMR	tp53.mutation: N/A	kras.mutation: WT	braf.mutation: WT
GSM972291	Sex: Male	age.at.diagnosis (year): <65	tnm.stage: 3-4	tnm.t: T3-T4	tnm.n: N2-N3	tnm.m: M0	tumor.location: distal	chemotherapy.adjuvant: Y	mmr.status: dMMR	dMMR	tp53.mutation: N/A	kras.mutation: M	braf.mutation: WT
GSM972292	Sex: Female	age.at.diagnosis (year): <65	tnm.stage: 0-2	tnm.t: T3-T4	tnm.n: N0-N1	tnm.m: M0	tumor.location: proximal	chemotherapy.adjuvant: N	mmr.status: dMMR	dMMR	tp53.mutation: N/A	kras.mutation: WT	braf.mutation: M
GSM972293	Sex: Male	age.at.diagnosis (year): N/A	tnm.stage: 0-2	tnm.t: T0-T2	tnm.n: N0-N1	tnm.m: M0	tumor.location: proximal	chemotherapy.adjuvant: N	mmr.status: pMMR	Immune class	tp53.mutation: N/A	kras.mutation: M	braf.mutation: WT
GSM972294	Sex: Male	age.at.diagnosis (year): ≥65	tnm.stage: 0-2	tnm.t: T3-T4	tnm.n: N0-N1	tnm.m: M0	tumor.location: distal	chemotherapy.adjuvant: N	mmr.status: dMMR	dMMR	tp53.mutation: N/A	kras.mutation: WT	braf.mutation: M
GSM972295	Sex: Male	age.at.diagnosis (year): ≥65	tnm.stage: 3-4	tnm.t: T3-T4	tnm.n: N0-N1	tnm.m: M0	tumor.location: proximal	chemotherapy.adjuvant: Y	mmr.status: pMMR	Non-immune class	tp53.mutation: N/A	kras.mutation: M	braf.mutation: WT
GSM972296	Sex: Female	age.at.diagnosis (year): ≥65	tnm.stage: 0-2	tnm.t: Tis	tnm.n: N0-N1	tnm.m: M0	tumor.location: distal	chemotherapy.adjuvant: N	mmr.status: dMMR	dMMR	tp53.mutation: N/A	kras.mutation: M	braf.mutation: WT
GSM972297	Sex: Male	age.at.diagnosis (year): ≥65	tnm.stage: 0-2	tnm.t: T0-T2	tnm.n: N0-N1	tnm.m: M0	tumor.location: proximal	chemotherapy.adjuvant: N	mmr.status: pMMR	Immune class	tp53.mutation: N/A	kras.mutation: M	braf.mutation: WT
GSM972298	Sex: Female	age.at.diagnosis (year): ≥65	tnm.stage: 0-2	tnm.t: T3-T4	tnm.n: N0-N1	tnm.m: M0	tumor.location: proximal	chemotherapy.adjuvant: N	mmr.status: dMMR	dMMR	tp53.mutation: N/A	kras.mutation: N/A	braf.mutation: N/A
GSM972299	Sex: Female	age.at.diagnosis (year): <65	tnm.stage: 3-4	tnm.t: T3-T4	tnm.n: N2-N3	tnm.m: M1	tumor.location: distal	chemotherapy.adjuvant: Y	mmr.status: pMMR	Non-immune class	tp53.mutation: N/A	kras.mutation: WT	braf.mutation: WT
GSM972300	Sex: Male	age.at.diagnosis (year): ≥65	tnm.stage: 0-2	tnm.t: Tis	tnm.n: N0-N1	tnm.m: M0	tumor.location: proximal	chemotherapy.adjuvant: N	mmr.status: pMMR	Non-immune class	tp53.mutation: N/A	kras.mutation: M	braf.mutation: WT
GSM972301	Sex: Male	age.at.diagnosis (year): ≥65	tnm.stage: 3-4	tnm.t: T3-T4	tnm.n: N2-N3	tnm.m: M0	tumor.location: distal	chemotherapy.adjuvant: N	mmr.status: pMMR	Immune class	tp53.mutation: M	kras.mutation: WT	braf.mutation: WT
GSM972302	Sex: Male	age.at.diagnosis (year): ≥65	tnm.stage: 3-4	tnm.t: T3-T4	tnm.n: N0-N1	tnm.m: M0	tumor.location: proximal	chemotherapy.adjuvant: N	mmr.status: pMMR	Non-immune class	tp53.mutation: WT	kras.mutation: M	braf.mutation: WT
GSM972303	Sex: Female	age.at.diagnosis (year): ≥65	tnm.stage: 0-2	tnm.t: T0-T2	tnm.n: N0-N1	tnm.m: M0	tumor.location: distal	chemotherapy.adjuvant: N	mmr.status: pMMR	Non-immune class	tp53.mutation: M	kras.mutation: WT	braf.mutation: WT
GSM972304	Sex: Female	age.at.diagnosis (year): <65	tnm.stage: 0-2	tnm.t: T3-T4	tnm.n: N0-N1	tnm.m: M0	tumor.location: distal	chemotherapy.adjuvant: Y	mmr.status: pMMR	Non-immune class	tp53.mutation: WT	kras.mutation: M	braf.mutation: WT
GSM972305	Sex: Female	age.at.diagnosis (year): ≥65	tnm.stage: 3-4	tnm.t: T3-T4	tnm.n: N2-N3	tnm.m: M0	tumor.location: proximal	chemotherapy.adjuvant: N	mmr.status: dMMR	dMMR	tp53.mutation: WT	kras.mutation: WT	braf.mutation: M
GSM972306	Sex: Male	age.at.diagnosis (year): ≥65	tnm.stage: 0-2	tnm.t: T3-T4	tnm.n: N0-N1	tnm.m: M0	tumor.location: distal	chemotherapy.adjuvant: Y	mmr.status: pMMR	Non-immune class	tp53.mutation: M	kras.mutation: WT	braf.mutation: WT
GSM972307	Sex: Female	age.at.diagnosis (year): ≥65	tnm.stage: 0-2	tnm.t: T3-T4	tnm.n: N0-N1	tnm.m: M0	tumor.location: proximal	chemotherapy.adjuvant: Y	mmr.status: pMMR	Non-immune class	tp53.mutation: WT	kras.mutation: WT	braf.mutation: WT
GSM972308	Sex: Female	age.at.diagnosis (year): ≥65	tnm.stage: 3-4	tnm.t: T3-T4	tnm.n: N0-N1	tnm.m: M0	tumor.location: proximal	chemotherapy.adjuvant: N	mmr.status: pMMR	Non-immune class	tp53.mutation: WT	kras.mutation: WT	braf.mutation: WT
GSM972309	Sex: Male	age.at.diagnosis (year): ≥65	tnm.stage: 0-2	tnm.t: T3-T4	tnm.n: N0-N1	tnm.m: M0	tumor.location: proximal	chemotherapy.adjuvant: Y	mmr.status: pMMR	Non-immune class	tp53.mutation: WT	kras.mutation: WT	braf.mutation: WT
GSM972310	Sex: Female	age.at.diagnosis (year): ≥65	tnm.stage: 3-4	tnm.t: T3-T4	tnm.n: N0-N1	tnm.m: M0	tumor.location: proximal	chemotherapy.adjuvant: N	mmr.status: pMMR	Non-immune class	tp53.mutation: M	kras.mutation: M	braf.mutation: WT
GSM972311	Sex: Male	age.at.diagnosis (year): <65	tnm.stage: 0-2	tnm.t: T3-T4	tnm.n: N0-N1	tnm.m: M0	tumor.location: distal	chemotherapy.adjuvant: Y	mmr.status: pMMR	Non-immune class	tp53.mutation: WT	kras.mutation: WT	braf.mutation: WT
GSM972312	Sex: Male	age.at.diagnosis (year): ≥65	tnm.stage: 0-2	tnm.t: T3-T4	tnm.n: N0-N1	tnm.m: M0	tumor.location: distal	chemotherapy.adjuvant: N	mmr.status: pMMR	Non-immune class	tp53.mutation: M	kras.mutation: WT	braf.mutation: WT
GSM972313	Sex: Female	age.at.diagnosis (year): ≥65	tnm.stage: 0-2	tnm.t: T0-T2	tnm.n: N0-N1	tnm.m: M0	tumor.location: distal	chemotherapy.adjuvant: N	mmr.status: pMMR	Non-immune class	tp53.mutation: M	kras.mutation: WT	braf.mutation: WT
GSM972314	Sex: Female	age.at.diagnosis (year): ≥65	tnm.stage: 3-4	tnm.t: T3-T4	tnm.n: N0-N1	tnm.m: M0	tumor.location: proximal	chemotherapy.adjuvant: N	mmr.status: dMMR	dMMR	tp53.mutation: WT	kras.mutation: WT	braf.mutation: M
GSM972315	Sex: Female	age.at.diagnosis (year): <65	tnm.stage: 0-2	tnm.t: T0-T2	tnm.n: N0-N1	tnm.m: M0	tumor.location: distal	chemotherapy.adjuvant: N	mmr.status: pMMR	Non-immune class	tp53.mutation: WT	kras.mutation: M	braf.mutation: WT
GSM972316	Sex: Female	age.at.diagnosis (year): ≥65	tnm.stage: 0-2	tnm.t: T3-T4	tnm.n: N0-N1	tnm.m: M0	tumor.location: proximal	chemotherapy.adjuvant: N	mmr.status: dMMR	dMMR	tp53.mutation: WT	kras.mutation: WT	braf.mutation: M
GSM972317	Sex: Male	age.at.diagnosis (year): ≥65	tnm.stage: 0-2	tnm.t: T3-T4	tnm.n: N0-N1	tnm.m: M0	tumor.location: proximal	chemotherapy.adjuvant: N	mmr.status: dMMR	dMMR	tp53.mutation: WT	kras.mutation: WT	braf.mutation: M
GSM972318	Sex: Female	age.at.diagnosis (year): ≥65	tnm.stage: 0-2	tnm.t: T3-T4	tnm.n: N0-N1	tnm.m: M0	tumor.location: proximal	chemotherapy.adjuvant: N	mmr.status: pMMR	Non-immune class	tp53.mutation: WT	kras.mutation: M	braf.mutation: WT
GSM972319	Sex: Female	age.at.diagnosis (year): ≥65	tnm.stage: 0-2	tnm.t: T3-T4	tnm.n: N0-N1	tnm.m: M0	tumor.location: distal	chemotherapy.adjuvant: Y	mmr.status: pMMR	Non-immune class	tp53.mutation: M	kras.mutation: M	braf.mutation: WT
GSM972320	Sex: Male	age.at.diagnosis (year): <65	tnm.stage: 3-4	tnm.t: T0-T2	tnm.n: N0-N1	tnm.m: M0	tumor.location: distal	chemotherapy.adjuvant: N	mmr.status: pMMR	Non-immune class	tp53.mutation: M	kras.mutation: M	braf.mutation: WT
GSM972321	Sex: Male	age.at.diagnosis (year): <65	tnm.stage: 3-4	tnm.t: T3-T4	tnm.n: N2-N3	tnm.m: M0	tumor.location: distal	chemotherapy.adjuvant: N	mmr.status: pMMR	Non-immune class	tp53.mutation: M	kras.mutation: WT	braf.mutation: WT
GSM972322	Sex: Male	age.at.diagnosis (year): <65	tnm.stage: 0-2	tnm.t: T3-T4	tnm.n: N0-N1	tnm.m: M0	tumor.location: distal	chemotherapy.adjuvant: Y	mmr.status: pMMR	Non-immune class	tp53.mutation: WT	kras.mutation: M	braf.mutation: WT
GSM972323	Sex: Female	age.at.diagnosis (year): ≥65	tnm.stage: 3-4	tnm.t: T3-T4	tnm.n: N0-N1	tnm.m: M0	tumor.location: distal	chemotherapy.adjuvant: Y	mmr.status: pMMR	Non-immune class	tp53.mutation: M	kras.mutation: WT	braf.mutation: WT
GSM972324	Sex: Male	age.at.diagnosis (year): ≥65	tnm.stage: 0-2	tnm.t: T3-T4	tnm.n: N0-N1	tnm.m: M0	tumor.location: distal	chemotherapy.adjuvant: N	mmr.status: pMMR	Non-immune class	tp53.mutation: WT	kras.mutation: M	braf.mutation: WT
GSM972325	Sex: Male	age.at.diagnosis (year): <65	tnm.stage: 3-4	tnm.t: T3-T4	tnm.n: N0-N1	tnm.m: M0	tumor.location: proximal	chemotherapy.adjuvant: N	mmr.status: pMMR	Non-immune class	tp53.mutation: WT	kras.mutation: M	braf.mutation: WT
GSM972326	Sex: Female	age.at.diagnosis (year): ≥65	tnm.stage: 0-2	tnm.t: T3-T4	tnm.n: N0-N1	tnm.m: M0	tumor.location: distal	chemotherapy.adjuvant: Y	mmr.status: pMMR	Non-immune class	tp53.mutation: M	kras.mutation: M	braf.mutation: WT
GSM972327	Sex: Male	age.at.diagnosis (year): <65	tnm.stage: 0-2	tnm.t: T3-T4	tnm.n: N0-N1	tnm.m: M0	tumor.location: proximal	chemotherapy.adjuvant: N	mmr.status: pMMR	Immune class	tp53.mutation: WT	kras.mutation: WT	braf.mutation: WT
GSM972328	Sex: Male	age.at.diagnosis (year): ≥65	tnm.stage: 3-4	tnm.t: T3-T4	tnm.n: N2-N3	tnm.m: M0	tumor.location: distal	chemotherapy.adjuvant: Y	mmr.status: pMMR	Non-immune class	tp53.mutation: WT	kras.mutation: WT	braf.mutation: WT
GSM972329	Sex: Male	age.at.diagnosis (year): <65	tnm.stage: 0-2	tnm.t: T3-T4	tnm.n: N0-N1	tnm.m: M0	tumor.location: distal	chemotherapy.adjuvant: N	mmr.status: pMMR	Non-immune class	tp53.mutation: WT	kras.mutation: WT	braf.mutation: WT
GSM972330	Sex: Female	age.at.diagnosis (year): ≥65	tnm.stage: 0-2	tnm.t: T3-T4	tnm.n: N0-N1	tnm.m: M0	tumor.location: proximal	chemotherapy.adjuvant: N	mmr.status: dMMR	dMMR	tp53.mutation: WT	kras.mutation: M	braf.mutation: WT
GSM972331	Sex: Male	age.at.diagnosis (year): ≥65	tnm.stage: 0-2	tnm.t: T3-T4	tnm.n: N0-N1	tnm.m: M0	tumor.location: distal	chemotherapy.adjuvant: N	mmr.status: pMMR	Non-immune class	tp53.mutation: WT	kras.mutation: WT	braf.mutation: WT
GSM972332	Sex: Female	age.at.diagnosis (year): ≥65	tnm.stage: 0-2	tnm.t: T3-T4	tnm.n: N0-N1	tnm.m: M0	tumor.location: distal	chemotherapy.adjuvant: N	mmr.status: dMMR	dMMR	tp53.mutation: M	kras.mutation: WT	braf.mutation: M
GSM972333	Sex: Male	age.at.diagnosis (year): <65	tnm.stage: 0-2	tnm.t: T3-T4	tnm.n: N0-N1	tnm.m: M0	tumor.location: distal	chemotherapy.adjuvant: Y	mmr.status: pMMR	Non-immune class	tp53.mutation: M	kras.mutation: WT	braf.mutation: WT
GSM972334	Sex: Female	age.at.diagnosis (year): ≥65	tnm.stage: 3-4	tnm.t: T3-T4	tnm.n: N2-N3	tnm.m: M0	tumor.location: proximal	chemotherapy.adjuvant: Y	mmr.status: dMMR	dMMR	tp53.mutation: WT	kras.mutation: WT	braf.mutation: M
GSM972335	Sex: Male	age.at.diagnosis (year): ≥65	tnm.stage: 0-2	tnm.t: T0-T2	tnm.n: N0-N1	tnm.m: M0	tumor.location: distal	chemotherapy.adjuvant: N	mmr.status: pMMR	Non-immune class	tp53.mutation: M	kras.mutation: WT	braf.mutation: WT
GSM972336	Sex: Male	age.at.diagnosis (year): <65	tnm.stage: 3-4	tnm.t: T3-T4	tnm.n: N0-N1	tnm.m: M0	tumor.location: distal	chemotherapy.adjuvant: Y	mmr.status: pMMR	Non-immune class	tp53.mutation: M	kras.mutation: WT	braf.mutation: WT
GSM972337	Sex: Female	age.at.diagnosis (year): ≥65	tnm.stage: 3-4	tnm.t: T3-T4	tnm.n: N0-N1	tnm.m: M0	tumor.location: proximal	chemotherapy.adjuvant: N	mmr.status: dMMR	dMMR	tp53.mutation: WT	kras.mutation: WT	braf.mutation: M
GSM972338	Sex: Male	age.at.diagnosis (year): ≥65	tnm.stage: 0-2	tnm.t: T3-T4	tnm.n: N0-N1	tnm.m: M0	tumor.location: distal	chemotherapy.adjuvant: Y	mmr.status: pMMR	Non-immune class	tp53.mutation: M	kras.mutation: WT	braf.mutation: WT
GSM972339	Sex: Male	age.at.diagnosis (year): ≥65	tnm.stage: 3-4	tnm.t: T3-T4	tnm.n: N0-N1	tnm.m: M0	tumor.location: proximal	chemotherapy.adjuvant: Y	mmr.status: pMMR	Non-immune class	tp53.mutation: M	kras.mutation: M	braf.mutation: WT
GSM972340	Sex: Male	age.at.diagnosis (year): ≥65	tnm.stage: 0-2	tnm.t: T3-T4	tnm.n: N0-N1	tnm.m: M0	tumor.location: distal	chemotherapy.adjuvant: N	mmr.status: pMMR	Non-immune class	tp53.mutation: WT	kras.mutation: WT	braf.mutation: WT
GSM972341	Sex: Female	age.at.diagnosis (year): ≥65	tnm.stage: 3-4	tnm.t: T3-T4	tnm.n: N0-N1	tnm.m: M0	tumor.location: distal	chemotherapy.adjuvant: N	mmr.status: pMMR	Non-immune class	tp53.mutation: M	kras.mutation: WT	braf.mutation: WT
GSM972342	Sex: Male	age.at.diagnosis (year): ≥65	tnm.stage: 0-2	tnm.t: T0-T2	tnm.n: N0-N1	tnm.m: M0	tumor.location: distal	chemotherapy.adjuvant: N	mmr.status: pMMR	Non-immune class	tp53.mutation: WT	kras.mutation: WT	braf.mutation: WT
GSM972343	Sex: Male	age.at.diagnosis (year): ≥65	tnm.stage: 0-2	tnm.t: T3-T4	tnm.n: N0-N1	tnm.m: M0	tumor.location: proximal	chemotherapy.adjuvant: N	mmr.status: pMMR	Non-immune class	tp53.mutation: M	kras.mutation: M	braf.mutation: WT
GSM972344	Sex: Female	age.at.diagnosis (year): ≥65	tnm.stage: 0-2	tnm.t: T3-T4	tnm.n: N0-N1	tnm.m: M0	tumor.location: distal	chemotherapy.adjuvant: N	mmr.status: pMMR	Non-immune class	tp53.mutation: M	kras.mutation: WT	braf.mutation: WT
GSM972345	Sex: Male	age.at.diagnosis (year): ≥65	tnm.stage: 3-4	tnm.t: T3-T4	tnm.n: N2-N3	tnm.m: M0	tumor.location: proximal	chemotherapy.adjuvant: N	mmr.status: pMMR	Immune class	tp53.mutation: WT	kras.mutation: M	braf.mutation: WT
GSM972346	Sex: Female	age.at.diagnosis (year): ≥65	tnm.stage: 3-4	tnm.t: T3-T4	tnm.n: N0-N1	tnm.m: M0	tumor.location: distal	chemotherapy.adjuvant: N	mmr.status: dMMR	dMMR	tp53.mutation: M	kras.mutation: WT	braf.mutation: M
GSM972347	Sex: Female	age.at.diagnosis (year): ≥65	tnm.stage: 0-2	tnm.t: T3-T4	tnm.n: N0-N1	tnm.m: M0	tumor.location: distal	chemotherapy.adjuvant: N	mmr.status: pMMR	Non-immune class	tp53.mutation: M	kras.mutation: WT	braf.mutation: WT
GSM972348	Sex: Male	age.at.diagnosis (year): <65	tnm.stage: 0-2	tnm.t: T3-T4	tnm.n: N0-N1	tnm.m: M0	tumor.location: distal	chemotherapy.adjuvant: Y	mmr.status: pMMR	Non-immune class	tp53.mutation: WT	kras.mutation: M	braf.mutation: WT
GSM972349	Sex: Female	age.at.diagnosis (year): ≥65	tnm.stage: 3-4	tnm.t: T3-T4	tnm.n: N0-N1	tnm.m: M0	tumor.location: proximal	chemotherapy.adjuvant: Y	mmr.status: pMMR	Immune class	tp53.mutation: WT	kras.mutation: M	braf.mutation: WT
GSM972352	Sex: Male	age.at.diagnosis (year): ≥65	tnm.stage: 3-4	tnm.t: T3-T4	tnm.n: N2-N3	tnm.m: M0	tumor.location: distal	chemotherapy.adjuvant: Y	mmr.status: pMMR	Immune class	tp53.mutation: M	kras.mutation: WT	braf.mutation: WT
GSM972353	Sex: Female	age.at.diagnosis (year): <65	tnm.stage: 0-2	tnm.t: T3-T4	tnm.n: N0-N1	tnm.m: M0	tumor.location: proximal	chemotherapy.adjuvant: Y	mmr.status: dMMR	dMMR	tp53.mutation: WT	kras.mutation: M	braf.mutation: WT
GSM972354	Sex: Female	age.at.diagnosis (year): ≥65	tnm.stage: 3-4	tnm.t: T3-T4	tnm.n: N2-N3	tnm.m: M0	tumor.location: proximal	chemotherapy.adjuvant: N	mmr.status: pMMR	Non-immune class	tp53.mutation: M	kras.mutation: WT	braf.mutation: WT
GSM972355	Sex: Male	age.at.diagnosis (year): ≥65	tnm.stage: 0-2	tnm.t: T3-T4	tnm.n: N0-N1	tnm.m: M0	tumor.location: distal	chemotherapy.adjuvant: Y	mmr.status: pMMR	Non-immune class	tp53.mutation: M	kras.mutation: M	braf.mutation: WT
GSM972357	Sex: Female	age.at.diagnosis (year): ≥65	tnm.stage: 0-2	tnm.t: T3-T4	tnm.n: N0-N1	tnm.m: M0	tumor.location: distal	chemotherapy.adjuvant: N	mmr.status: pMMR	Non-immune class	tp53.mutation: WT	kras.mutation: WT	braf.mutation: WT
GSM972358	Sex: Female	age.at.diagnosis (year): <65	tnm.stage: 0-2	tnm.t: T3-T4	tnm.n: N0-N1	tnm.m: M0	tumor.location: distal	chemotherapy.adjuvant: Y	mmr.status: pMMR	Non-immune class	tp53.mutation: M	kras.mutation: WT	braf.mutation: WT
GSM972359	Sex: Female	age.at.diagnosis (year): <65	tnm.stage: 0-2	tnm.t: T3-T4	tnm.n: N0-N1	tnm.m: M0	tumor.location: proximal	chemotherapy.adjuvant: Y	mmr.status: pMMR	Immune class	tp53.mutation: WT	kras.mutation: WT	braf.mutation: WT
GSM972360	Sex: Female	age.at.diagnosis (year): <65	tnm.stage: 3-4	tnm.t: T3-T4	tnm.n: N0-N1	tnm.m: M0	tumor.location: distal	chemotherapy.adjuvant: Y	mmr.status: pMMR	Non-immune class	tp53.mutation: M	kras.mutation: WT	braf.mutation: WT
GSM972361	Sex: Female	age.at.diagnosis (year): ≥65	tnm.stage: 3-4	tnm.t: T3-T4	tnm.n: N2-N3	tnm.m: M0	tumor.location: distal	chemotherapy.adjuvant: Y	mmr.status: pMMR	Immune class	tp53.mutation: M	kras.mutation: M	braf.mutation: WT
GSM972362	Sex: Male	age.at.diagnosis (year): <65	tnm.stage: 3-4	tnm.t: T3-T4	tnm.n: N0-N1	tnm.m: M0	tumor.location: proximal	chemotherapy.adjuvant: Y	mmr.status: pMMR	Non-immune class	tp53.mutation: M	kras.mutation: M	braf.mutation: WT
GSM972363	Sex: Female	age.at.diagnosis (year): ≥65	tnm.stage: 3-4	tnm.t: T3-T4	tnm.n: N0-N1	tnm.m: M0	tumor.location: distal	chemotherapy.adjuvant: Y	mmr.status: pMMR	Non-immune class	tp53.mutation: M	kras.mutation: M	braf.mutation: WT
GSM972364	Sex: Female	age.at.diagnosis (year): ≥65	tnm.stage: 3-4	tnm.t: T3-T4	tnm.n: N0-N1	tnm.m: M0	tumor.location: proximal	chemotherapy.adjuvant: Y	mmr.status: pMMR	Non-immune class	tp53.mutation: M	kras.mutation: M	braf.mutation: WT
GSM972365	Sex: Female	age.at.diagnosis (year): <65	tnm.stage: 3-4	tnm.t: T3-T4	tnm.n: N2-N3	tnm.m: M0	tumor.location: proximal	chemotherapy.adjuvant: Y	mmr.status: pMMR	Immune class	tp53.mutation: M	kras.mutation: M	braf.mutation: WT
GSM972366	Sex: Male	age.at.diagnosis (year): <65	tnm.stage: 3-4	tnm.t: T3-T4	tnm.n: N2-N3	tnm.m: M0	tumor.location: proximal	chemotherapy.adjuvant: Y	mmr.status: pMMR	Immune class	tp53.mutation: WT	kras.mutation: M	braf.mutation: WT
GSM972367	Sex: Male	age.at.diagnosis (year): ≥65	tnm.stage: 3-4	tnm.t: T3-T4	tnm.n: N0-N1	tnm.m: M0	tumor.location: distal	chemotherapy.adjuvant: Y	mmr.status: pMMR	Immune class	tp53.mutation: M	kras.mutation: M	braf.mutation: WT
GSM972368	Sex: Female	age.at.diagnosis (year): ≥65	tnm.stage: 3-4	tnm.t: T3-T4	tnm.n: N0-N1	tnm.m: M0	tumor.location: distal	chemotherapy.adjuvant: Y	mmr.status: pMMR	Non-immune class	tp53.mutation: M	kras.mutation: WT	braf.mutation: WT
GSM972369	Sex: Male	age.at.diagnosis (year): <65	tnm.stage: 3-4	tnm.t: T3-T4	tnm.n: N2-N3	tnm.m: M0	tumor.location: distal	chemotherapy.adjuvant: Y	mmr.status: pMMR	Immune class	tp53.mutation: M	kras.mutation: WT	braf.mutation: WT
GSM972370	Sex: Female	age.at.diagnosis (year): ≥65	tnm.stage: 3-4	tnm.t: T3-T4	tnm.n: N0-N1	tnm.m: M0	tumor.location: distal	chemotherapy.adjuvant: Y	mmr.status: pMMR	Non-immune class	tp53.mutation: M	kras.mutation: WT	braf.mutation: WT
GSM972371	Sex: Male	age.at.diagnosis (year): <65	tnm.stage: 3-4	tnm.t: T3-T4	tnm.n: N0-N1	tnm.m: M0	tumor.location: proximal	chemotherapy.adjuvant: Y	mmr.status: pMMR	Non-immune class	tp53.mutation: M	kras.mutation: WT	braf.mutation: WT
GSM972372	Sex: Male	age.at.diagnosis (year): <65	tnm.stage: 3-4	tnm.t: T3-T4	tnm.n: N2-N3	tnm.m: M0	tumor.location: proximal	chemotherapy.adjuvant: Y	mmr.status: pMMR	Non-immune class	tp53.mutation: M	kras.mutation: M	braf.mutation: WT
GSM972373	Sex: Male	age.at.diagnosis (year): ≥65	tnm.stage: 3-4	tnm.t: T3-T4	tnm.n: N0-N1	tnm.m: M0	tumor.location: proximal	chemotherapy.adjuvant: Y	mmr.status: pMMR	Non-immune class	tp53.mutation: M	kras.mutation: WT	braf.mutation: WT
GSM972374	Sex: Male	age.at.diagnosis (year): ≥65	tnm.stage: 3-4	tnm.t: T0-T2	tnm.n: N0-N1	tnm.m: M0	tumor.location: distal	chemotherapy.adjuvant: Y	mmr.status: pMMR	Non-immune class	tp53.mutation: WT	kras.mutation: WT	braf.mutation: WT
GSM972375	Sex: Female	age.at.diagnosis (year): <65	tnm.stage: 3-4	tnm.t: T3-T4	tnm.n: N0-N1	tnm.m: M0	tumor.location: proximal	chemotherapy.adjuvant: Y	mmr.status: pMMR	Non-immune class	tp53.mutation: WT	kras.mutation: M	braf.mutation: WT
GSM972376	Sex: Female	age.at.diagnosis (year): ≥65	tnm.stage: 3-4	tnm.t: T3-T4	tnm.n: N2-N3	tnm.m: M0	tumor.location: distal	chemotherapy.adjuvant: Y	mmr.status: pMMR	Non-immune class	tp53.mutation: M	kras.mutation: WT	braf.mutation: WT
GSM972377	Sex: Female	age.at.diagnosis (year): <65	tnm.stage: 3-4	tnm.t: T3-T4	tnm.n: N0-N1	tnm.m: M0	tumor.location: distal	chemotherapy.adjuvant: Y	mmr.status: pMMR	Immune class	tp53.mutation: WT	kras.mutation: WT	braf.mutation: WT
GSM972378	Sex: Male	age.at.diagnosis (year): ≥65	tnm.stage: 3-4	tnm.t: T3-T4	tnm.n: N2-N3	tnm.m: M0	tumor.location: proximal	chemotherapy.adjuvant: Y	mmr.status: pMMR	Non-immune class	tp53.mutation: WT	kras.mutation: WT	braf.mutation: WT
GSM972379	Sex: Female	age.at.diagnosis (year): <65	tnm.stage: 3-4	tnm.t: T0-T2	tnm.n: N0-N1	tnm.m: M0	tumor.location: distal	chemotherapy.adjuvant: Y	mmr.status: pMMR	Non-immune class	tp53.mutation: M	kras.mutation: M	braf.mutation: WT
GSM972380	Sex: Female	age.at.diagnosis (year): <65	tnm.stage: 3-4	tnm.t: T3-T4	tnm.n: N2-N3	tnm.m: M0	tumor.location: proximal	chemotherapy.adjuvant: Y	mmr.status: pMMR	Immune class	tp53.mutation: M	kras.mutation: M	braf.mutation: WT
GSM972381	Sex: Male	age.at.diagnosis (year): <65	tnm.stage: 0-2	tnm.t: T3-T4	tnm.n: N0-N1	tnm.m: M0	tumor.location: distal	chemotherapy.adjuvant: Y	mmr.status: pMMR	Non-immune class	tp53.mutation: M	kras.mutation: WT	braf.mutation: WT
GSM972382	Sex: Male	age.at.diagnosis (year): <65	tnm.stage: 0-2	tnm.t: T3-T4	tnm.n: N0-N1	tnm.m: M0	tumor.location: proximal	chemotherapy.adjuvant: N	mmr.status: pMMR	Non-immune class	tp53.mutation: M	kras.mutation: M	braf.mutation: WT
GSM972383	Sex: Female	age.at.diagnosis (year): ≥65	tnm.stage: 0-2	tnm.t: T3-T4	tnm.n: N0-N1	tnm.m: M0	tumor.location: distal	chemotherapy.adjuvant: N	mmr.status: pMMR	Non-immune class	tp53.mutation: M	kras.mutation: WT	braf.mutation: WT
GSM972384	Sex: Male	age.at.diagnosis (year): <65	tnm.stage: 0-2	tnm.t: T3-T4	tnm.n: N0-N1	tnm.m: M0	tumor.location: distal	chemotherapy.adjuvant: N	mmr.status: pMMR	Non-immune class	tp53.mutation: M	kras.mutation: WT	braf.mutation: WT
GSM972385	Sex: Male	age.at.diagnosis (year): ≥65	tnm.stage: 0-2	tnm.t: T3-T4	tnm.n: N0-N1	tnm.m: M0	tumor.location: distal	chemotherapy.adjuvant: N	mmr.status: pMMR	Immune class	tp53.mutation: M	kras.mutation: WT	braf.mutation: WT
GSM972386	Sex: Female	age.at.diagnosis (year): ≥65	tnm.stage: 0-2	tnm.t: T3-T4	tnm.n: N0-N1	tnm.m: M0	tumor.location: proximal	chemotherapy.adjuvant: N	mmr.status: pMMR	Non-immune class	tp53.mutation: M	kras.mutation: M	braf.mutation: WT
GSM972387	Sex: Male	age.at.diagnosis (year): <65	tnm.stage: 0-2	tnm.t: T3-T4	tnm.n: N0-N1	tnm.m: M0	tumor.location: distal	chemotherapy.adjuvant: N	mmr.status: pMMR	Non-immune class	tp53.mutation: M	kras.mutation: WT	braf.mutation: WT
GSM972388	Sex: Female	age.at.diagnosis (year): ≥65	tnm.stage: 0-2	tnm.t: T3-T4	tnm.n: N0-N1	tnm.m: M0	tumor.location: distal	chemotherapy.adjuvant: N	mmr.status: pMMR	Non-immune class	tp53.mutation: M	kras.mutation: WT	braf.mutation: WT
GSM972389	Sex: Male	age.at.diagnosis (year): ≥65	tnm.stage: 0-2	tnm.t: T3-T4	tnm.n: N0-N1	tnm.m: M0	tumor.location: proximal	chemotherapy.adjuvant: N	mmr.status: pMMR	Non-immune class	tp53.mutation: WT	kras.mutation: M	braf.mutation: WT
GSM972390	Sex: Male	age.at.diagnosis (year): ≥65	tnm.stage: 3-4	tnm.t: T3-T4	tnm.n: N0-N1	tnm.m: M0	tumor.location: proximal	chemotherapy.adjuvant: N	mmr.status: dMMR	dMMR	tp53.mutation: M	kras.mutation: M	braf.mutation: WT
GSM972391	Sex: Male	age.at.diagnosis (year): ≥65	tnm.stage: 0-2	tnm.t: T3-T4	tnm.n: N0-N1	tnm.m: M0	tumor.location: proximal	chemotherapy.adjuvant: N	mmr.status: dMMR	dMMR	tp53.mutation: WT	kras.mutation: WT	braf.mutation: M
GSM972392	Sex: Female	age.at.diagnosis (year): ≥65	tnm.stage: 0-2	tnm.t: T3-T4	tnm.n: N0-N1	tnm.m: M0	tumor.location: proximal	chemotherapy.adjuvant: N	mmr.status: pMMR	Non-immune class	tp53.mutation: WT	kras.mutation: M	braf.mutation: WT
GSM972393	Sex: Male	age.at.diagnosis (year): ≥65	tnm.stage: 0-2	tnm.t: T3-T4	tnm.n: N0-N1	tnm.m: M0	tumor.location: proximal	chemotherapy.adjuvant: N	mmr.status: pMMR	Non-immune class	tp53.mutation: WT	kras.mutation: M	braf.mutation: WT
GSM972394	Sex: Male	age.at.diagnosis (year): ≥65	tnm.stage: 3-4	tnm.t: T3-T4	tnm.n: N0-N1	tnm.m: M0	tumor.location: distal	chemotherapy.adjuvant: N	mmr.status: pMMR	Non-immune class	tp53.mutation: M	kras.mutation: M	braf.mutation: WT
GSM972395	Sex: Male	age.at.diagnosis (year): <65	tnm.stage: 3-4	tnm.t: T3-T4	tnm.n: N0-N1	tnm.m: M0	tumor.location: distal	chemotherapy.adjuvant: Y	mmr.status: pMMR	Non-immune class	tp53.mutation: M	kras.mutation: WT	braf.mutation: WT
GSM972396	Sex: Male	age.at.diagnosis (year): ≥65	tnm.stage: 0-2	tnm.t: T3-T4	tnm.n: N0-N1	tnm.m: M0	tumor.location: proximal	chemotherapy.adjuvant: N	mmr.status: pMMR	Non-immune class	tp53.mutation: WT	kras.mutation: WT	braf.mutation: WT
GSM972397	Sex: Female	age.at.diagnosis (year): ≥65	tnm.stage: 0-2	tnm.t: T3-T4	tnm.n: N0-N1	tnm.m: M0	tumor.location: distal	chemotherapy.adjuvant: N	mmr.status: pMMR	Non-immune class	tp53.mutation: M	kras.mutation: M	braf.mutation: WT
GSM972398	Sex: Male	age.at.diagnosis (year): ≥65	tnm.stage: 0-2	tnm.t: T3-T4	tnm.n: N0-N1	tnm.m: M0	tumor.location: distal	chemotherapy.adjuvant: N	mmr.status: pMMR	Non-immune class	tp53.mutation: M	kras.mutation: WT	braf.mutation: WT
GSM972399	Sex: Female	age.at.diagnosis (year): <65	tnm.stage: 3-4	tnm.t: T3-T4	tnm.n: N0-N1	tnm.m: M0	tumor.location: distal	chemotherapy.adjuvant: N	mmr.status: pMMR	Non-immune class	tp53.mutation: M	kras.mutation: WT	braf.mutation: WT
GSM972400	Sex: Female	age.at.diagnosis (year): ≥65	tnm.stage: 3-4	tnm.t: T3-T4	tnm.n: N2-N3	tnm.m: M1	tumor.location: distal	chemotherapy.adjuvant: Y	mmr.status: pMMR	Non-immune class	tp53.mutation: M	kras.mutation: M	braf.mutation: WT
GSM972401	Sex: Male	age.at.diagnosis (year): ≥65	tnm.stage: 0-2	tnm.t: T3-T4	tnm.n: N0-N1	tnm.m: M0	tumor.location: proximal	chemotherapy.adjuvant: N	mmr.status: pMMR	Immune class	tp53.mutation: N/A	kras.mutation: M	braf.mutation: WT
GSM972411	Sex: Female	age.at.diagnosis (year): <65	tnm.stage: 3-4	tnm.t: T0-T2	tnm.n: N0-N1	tnm.m: M0	tumor.location: distal	chemotherapy.adjuvant: Y	mmr.status: pMMR	Non-immune class	tp53.mutation: M	kras.mutation: M	braf.mutation: N/A
GSM972412	Sex: Male	age.at.diagnosis (year): ≥65	tnm.stage: 3-4	tnm.t: T3-T4	tnm.n: N2-N3	tnm.m: M0	tumor.location: proximal	chemotherapy.adjuvant: Y	mmr.status: pMMR	Immune class	tp53.mutation: M	kras.mutation: WT	braf.mutation: N/A
GSM972413	Sex: Male	age.at.diagnosis (year): ≥65	tnm.stage: 3-4	tnm.t: T3-T4	tnm.n: N0-N1	tnm.m: M0	tumor.location: distal	chemotherapy.adjuvant: Y	mmr.status: pMMR	Immune class	tp53.mutation: M	kras.mutation: WT	braf.mutation: WT
GSM972414	Sex: Female	age.at.diagnosis (year): <65	tnm.stage: 0-2	tnm.t: T3-T4	tnm.n: N0-N1	tnm.m: M0	tumor.location: distal	chemotherapy.adjuvant: N	mmr.status: pMMR	Non-immune class	tp53.mutation: WT	kras.mutation: WT	braf.mutation: WT
GSM972415	Sex: Male	age.at.diagnosis (year): ≥65	tnm.stage: 3-4	tnm.t: T3-T4	tnm.n: N0-N1	tnm.m: M0	tumor.location: distal	chemotherapy.adjuvant: Y	mmr.status: pMMR	Non-immune class	tp53.mutation: M	kras.mutation: M	braf.mutation: N/A
GSM972416	Sex: Male	age.at.diagnosis (year): <65	tnm.stage: 0-2	tnm.t: T3-T4	tnm.n: N0-N1	tnm.m: M0	tumor.location: distal	chemotherapy.adjuvant: Y	mmr.status: pMMR	Non-immune class	tp53.mutation: M	kras.mutation: M	braf.mutation: WT
GSM972417	Sex: Male	age.at.diagnosis (year): <65	tnm.stage: 0-2	tnm.t: T3-T4	tnm.n: N0-N1	tnm.m: M0	tumor.location: distal	chemotherapy.adjuvant: Y	mmr.status: pMMR	Non-immune class	tp53.mutation: WT	kras.mutation: WT	braf.mutation: WT
GSM972418	Sex: Male	age.at.diagnosis (year): <65	tnm.stage: 0-2	tnm.t: T3-T4	tnm.n: N0-N1	tnm.m: M0	tumor.location: distal	chemotherapy.adjuvant: N	mmr.status: pMMR	Non-immune class	tp53.mutation: M	kras.mutation: WT	braf.mutation: WT
GSM972419	Sex: Female	age.at.diagnosis (year): ≥65	tnm.stage: 3-4	tnm.t: T3-T4	tnm.n: N2-N3	tnm.m: M0	tumor.location: distal	chemotherapy.adjuvant: N	mmr.status: pMMR	Non-immune class	tp53.mutation: M	kras.mutation: WT	braf.mutation: WT
GSM972420	Sex: Male	age.at.diagnosis (year): ≥65	tnm.stage: 3-4	tnm.t: T3-T4	tnm.n: N2-N3	tnm.m: M0	tumor.location: proximal	chemotherapy.adjuvant: N	mmr.status: pMMR	Non-immune class	tp53.mutation: WT	kras.mutation: WT	braf.mutation: M
GSM972421	Sex: Male	age.at.diagnosis (year): ≥65	tnm.stage: 3-4	tnm.t: N/A	tnm.n: N/A	tnm.m: N/A	tumor.location: distal	chemotherapy.adjuvant: N	mmr.status: pMMR	Immune class	tp53.mutation: M	kras.mutation: WT	braf.mutation: WT
GSM972422	Sex: Male	age.at.diagnosis (year): ≥65	tnm.stage: 0-2	tnm.t: N/A	tnm.n: N/A	tnm.m: N/A	tumor.location: proximal	chemotherapy.adjuvant: N	mmr.status: pMMR	Immune class	tp53.mutation: WT	kras.mutation: M	braf.mutation: WT
GSM972423	Sex: Female	age.at.diagnosis (year): <65	tnm.stage: 0-2	tnm.t: N/A	tnm.n: N/A	tnm.m: N/A	tumor.location: distal	chemotherapy.adjuvant: Y	mmr.status: pMMR	Non-immune class	tp53.mutation: M	kras.mutation: WT	braf.mutation: WT
GSM972424	Sex: Male	age.at.diagnosis (year): ≥65	tnm.stage: 0-2	tnm.t: T3-T4	tnm.n: N0-N1	tnm.m: M0	tumor.location: distal	chemotherapy.adjuvant: Y	mmr.status: pMMR	Non-immune class	tp53.mutation: M	kras.mutation: WT	braf.mutation: WT
GSM972425	Sex: Female	age.at.diagnosis (year): ≥65	tnm.stage: 3-4	tnm.t: T3-T4	tnm.n: N0-N1	tnm.m: M0	tumor.location: proximal	chemotherapy.adjuvant: Y	mmr.status: pMMR	Non-immune class	tp53.mutation: WT	kras.mutation: M	braf.mutation: WT
GSM972426	Sex: Male	age.at.diagnosis (year): <65	tnm.stage: 0-2	tnm.t: T3-T4	tnm.n: N0-N1	tnm.m: M0	tumor.location: proximal	chemotherapy.adjuvant: Y	mmr.status: pMMR	Non-immune class	tp53.mutation: M	kras.mutation: WT	braf.mutation: WT
GSM972427	Sex: Male	age.at.diagnosis (year): <65	tnm.stage: 0-2	tnm.t: T3-T4	tnm.n: N0-N1	tnm.m: M0	tumor.location: distal	chemotherapy.adjuvant: N	mmr.status: pMMR	Non-immune class	tp53.mutation: M	kras.mutation: WT	braf.mutation: WT
GSM972428	Sex: Male	age.at.diagnosis (year): <65	tnm.stage: 3-4	tnm.t: T3-T4	tnm.n: N2-N3	tnm.m: M0	tumor.location: distal	chemotherapy.adjuvant: Y	mmr.status: pMMR	Non-immune class	tp53.mutation: M	kras.mutation: WT	braf.mutation: WT
GSM972429	Sex: Male	age.at.diagnosis (year): <65	tnm.stage: 3-4	tnm.t: T3-T4	tnm.n: N2-N3	tnm.m: M0	tumor.location: distal	chemotherapy.adjuvant: Y	mmr.status: pMMR	Non-immune class	tp53.mutation: M	kras.mutation: M	braf.mutation: WT
GSM972430	Sex: Female	age.at.diagnosis (year): <65	tnm.stage: 0-2	tnm.t: T3-T4	tnm.n: N0-N1	tnm.m: M0	tumor.location: proximal	chemotherapy.adjuvant: Y	mmr.status: pMMR	Immune class	tp53.mutation: WT	kras.mutation: WT	braf.mutation: WT
GSM972431	Sex: Male	age.at.diagnosis (year): <65	tnm.stage: 3-4	tnm.t: T3-T4	tnm.n: N0-N1	tnm.m: M0	tumor.location: proximal	chemotherapy.adjuvant: Y	mmr.status: pMMR	Immune class	tp53.mutation: WT	kras.mutation: M	braf.mutation: WT
GSM972432	Sex: Male	age.at.diagnosis (year): ≥65	tnm.stage: 3-4	tnm.t: N/A	tnm.n: N/A	tnm.m: N/A	tumor.location: distal	chemotherapy.adjuvant: Y	mmr.status: pMMR	Non-immune class	tp53.mutation: M	kras.mutation: M	braf.mutation: WT
GSM972433	Sex: Male	age.at.diagnosis (year): ≥65	tnm.stage: 3-4	tnm.t: N/A	tnm.n: N/A	tnm.m: N/A	tumor.location: distal	chemotherapy.adjuvant: N	mmr.status: pMMR	Immune class	tp53.mutation: WT	kras.mutation: WT	braf.mutation: WT
GSM972434	Sex: Male	age.at.diagnosis (year): ≥65	tnm.stage: 0-2	tnm.t: N/A	tnm.n: N/A	tnm.m: N/A	tumor.location: distal	chemotherapy.adjuvant: N	mmr.status: pMMR	Non-immune class	tp53.mutation: M	kras.mutation: WT	braf.mutation: WT
GSM972435	Sex: Male	age.at.diagnosis (year): ≥65	tnm.stage: 3-4	tnm.t: N/A	tnm.n: N/A	tnm.m: N/A	tumor.location: distal	chemotherapy.adjuvant: Y	mmr.status: pMMR	Non-immune class	tp53.mutation: M	kras.mutation: WT	braf.mutation: WT
GSM972436	Sex: Male	age.at.diagnosis (year): ≥65	tnm.stage: 0-2	tnm.t: N/A	tnm.n: N/A	tnm.m: N/A	tumor.location: distal	chemotherapy.adjuvant: N	mmr.status: pMMR	Non-immune class	tp53.mutation: M	kras.mutation: M	braf.mutation: WT
GSM972437	Sex: Female	age.at.diagnosis (year): <65	tnm.stage: 3-4	tnm.t: T3-T4	tnm.n: N2-N3	tnm.m: M1	tumor.location: distal	chemotherapy.adjuvant: N/A	mmr.status: pMMR	Immune class	tp53.mutation: WT	kras.mutation: WT	braf.mutation: WT
GSM972438	Sex: Male	age.at.diagnosis (year): <65	tnm.stage: 3-4	tnm.t: T3-T4	tnm.n: N0-N1	tnm.m: M1	tumor.location: proximal	chemotherapy.adjuvant: N/A	mmr.status: pMMR	Immune class	tp53.mutation: M	kras.mutation: WT	braf.mutation: WT
GSM972439	Sex: Male	age.at.diagnosis (year): ≥65	tnm.stage: 3-4	tnm.t: T3-T4	tnm.n: N0-N1	tnm.m: M1	tumor.location: distal	chemotherapy.adjuvant: N/A	mmr.status: pMMR	Immune class	tp53.mutation: M	kras.mutation: WT	braf.mutation: WT
GSM972440	Sex: Male	age.at.diagnosis (year): <65	tnm.stage: 0-2	tnm.t: T3-T4	tnm.n: N0-N1	tnm.m: M0	tumor.location: distal	chemotherapy.adjuvant: Y	mmr.status: pMMR	Immune class	tp53.mutation: M	kras.mutation: M	braf.mutation: WT
GSM972441	Sex: Female	age.at.diagnosis (year): <65	tnm.stage: 3-4	tnm.t: T3-T4	tnm.n: N2-N3	tnm.m: M1	tumor.location: distal	chemotherapy.adjuvant: N/A	mmr.status: pMMR	Immune class	tp53.mutation: WT	kras.mutation: WT	braf.mutation: WT
GSM972442	Sex: Female	age.at.diagnosis (year): <65	tnm.stage: 3-4	tnm.t: T3-T4	tnm.n: N2-N3	tnm.m: M1	tumor.location: distal	chemotherapy.adjuvant: N/A	mmr.status: pMMR	Non-immune class	tp53.mutation: WT	kras.mutation: M	braf.mutation: WT
GSM972443	Sex: Male	age.at.diagnosis (year): <65	tnm.stage: 0-2	tnm.t: T3-T4	tnm.n: N0-N1	tnm.m: M0	tumor.location: distal	chemotherapy.adjuvant: N	mmr.status: dMMR	dMMR	tp53.mutation: N/A	kras.mutation: WT	braf.mutation: WT
GSM972444	Sex: Male	age.at.diagnosis (year): ≥65	tnm.stage: 3-4	tnm.t: T3-T4	tnm.n: N2-N3	tnm.m: MX	tumor.location: proximal	chemotherapy.adjuvant: Y	mmr.status: dMMR	dMMR	tp53.mutation: N/A	kras.mutation: M	braf.mutation: WT
GSM972445	Sex: Male	age.at.diagnosis (year): <65	tnm.stage: 0-2	tnm.t: T3-T4	tnm.n: N0-N1	tnm.m: M0	tumor.location: proximal	chemotherapy.adjuvant: N	mmr.status: dMMR	dMMR	tp53.mutation: N/A	kras.mutation: WT	braf.mutation: WT
GSM972447	Sex: Male	age.at.diagnosis (year): ≥65	tnm.stage: 0-2	tnm.t: T3-T4	tnm.n: N0-N1	tnm.m: M0	tumor.location: proximal	chemotherapy.adjuvant: N	mmr.status: dMMR	dMMR	tp53.mutation: N/A	kras.mutation: WT	braf.mutation: M
GSM972449	Sex: Female	age.at.diagnosis (year): <65	tnm.stage: 3-4	tnm.t: T3-T4	tnm.n: N0-N1	tnm.m: M0	tumor.location: proximal	chemotherapy.adjuvant: Y	mmr.status: pMMR	Non-immune class	tp53.mutation: M	kras.mutation: M	braf.mutation: WT
GSM972450	Sex: Male	age.at.diagnosis (year): ≥65	tnm.stage: 0-2	tnm.t: T3-T4	tnm.n: N0-N1	tnm.m: M0	tumor.location: distal	chemotherapy.adjuvant: N	mmr.status: pMMR	Non-immune class	tp53.mutation: M	kras.mutation: WT	braf.mutation: WT
GSM972451	Sex: Male	age.at.diagnosis (year): <65	tnm.stage: 0-2	tnm.t: T3-T4	tnm.n: N0-N1	tnm.m: M0	tumor.location: distal	chemotherapy.adjuvant: N	mmr.status: pMMR	Non-immune class	tp53.mutation: WT	kras.mutation: WT	braf.mutation: WT
GSM972453	Sex: Female	age.at.diagnosis (year): <65	tnm.stage: 3-4	tnm.t: T3-T4	tnm.n: N0-N1	tnm.m: M0	tumor.location: proximal	chemotherapy.adjuvant: Y	mmr.status: pMMR	Non-immune class	tp53.mutation: WT	kras.mutation: M	braf.mutation: WT
GSM972454	Sex: Male	age.at.diagnosis (year): <65	tnm.stage: 0-2	tnm.t: T0-T2	tnm.n: N0-N1	tnm.m: M0	tumor.location: distal	chemotherapy.adjuvant: N	mmr.status: pMMR	Non-immune class	tp53.mutation: M	kras.mutation: M	braf.mutation: WT
GSM972455	Sex: Female	age.at.diagnosis (year): ≥65	tnm.stage: 3-4	tnm.t: T3-T4	tnm.n: N0-N1	tnm.m: M0	tumor.location: proximal	chemotherapy.adjuvant: N	mmr.status: dMMR	dMMR	tp53.mutation: WT	kras.mutation: WT	braf.mutation: M
GSM972456	Sex: Female	age.at.diagnosis (year): ≥65	tnm.stage: 0-2	tnm.t: T3-T4	tnm.n: N0-N1	tnm.m: M0	tumor.location: distal	chemotherapy.adjuvant: N	mmr.status: pMMR	Non-immune class	tp53.mutation: M	kras.mutation: WT	braf.mutation: WT
GSM972457	Sex: Female	age.at.diagnosis (year): ≥65	tnm.stage: 3-4	tnm.t: T3-T4	tnm.n: N0-N1	tnm.m: M0	tumor.location: distal	chemotherapy.adjuvant: Y	mmr.status: pMMR	Non-immune class	tp53.mutation: WT	kras.mutation: M	braf.mutation: WT
GSM972458	Sex: Male	age.at.diagnosis (year): ≥65	tnm.stage: 0-2	tnm.t: T3-T4	tnm.n: N0-N1	tnm.m: M0	tumor.location: proximal	chemotherapy.adjuvant: N	mmr.status: dMMR	dMMR	tp53.mutation: WT	kras.mutation: M	braf.mutation: WT
GSM972459	Sex: Male	age.at.diagnosis (year): ≥65	tnm.stage: 0-2	tnm.t: T3-T4	tnm.n: N0-N1	tnm.m: M0	tumor.location: proximal	chemotherapy.adjuvant: N	mmr.status: pMMR	Non-immune class	tp53.mutation: WT	kras.mutation: WT	braf.mutation: WT
GSM972460	Sex: Female	age.at.diagnosis (year): ≥65	tnm.stage: 0-2	tnm.t: T3-T4	tnm.n: N0-N1	tnm.m: M0	tumor.location: distal	chemotherapy.adjuvant: Y	mmr.status: pMMR	Non-immune class	tp53.mutation: WT	kras.mutation: WT	braf.mutation: WT
GSM972461	Sex: Male	age.at.diagnosis (year): <65	tnm.stage: 0-2	tnm.t: T3-T4	tnm.n: N0-N1	tnm.m: M0	tumor.location: distal	chemotherapy.adjuvant: N	mmr.status: pMMR	Non-immune class	tp53.mutation: M	kras.mutation: WT	braf.mutation: WT
GSM972462	Sex: Male	age.at.diagnosis (year): ≥65	tnm.stage: 0-2	tnm.t: T0-T2	tnm.n: N0-N1	tnm.m: M0	tumor.location: distal	chemotherapy.adjuvant: N	mmr.status: pMMR	Non-immune class	tp53.mutation: M	kras.mutation: M	braf.mutation: WT
GSM972464	Sex: Female	age.at.diagnosis (year): ≥65	tnm.stage: 0-2	tnm.t: T0-T2	tnm.n: N0-N1	tnm.m: M0	tumor.location: distal	chemotherapy.adjuvant: N	mmr.status: pMMR	Immune class	tp53.mutation: M	kras.mutation: WT	braf.mutation: WT
GSM972466	Sex: Female	age.at.diagnosis (year): ≥65	tnm.stage: 3-4	tnm.t: T3-T4	tnm.n: N0-N1	tnm.m: M0	tumor.location: proximal	chemotherapy.adjuvant: Y	mmr.status: pMMR	Non-immune class	tp53.mutation: M	kras.mutation: M	braf.mutation: WT
GSM972467	Sex: Male	age.at.diagnosis (year): <65	tnm.stage: 3-4	tnm.t: T3-T4	tnm.n: N2-N3	tnm.m: M0	tumor.location: distal	chemotherapy.adjuvant: Y	mmr.status: pMMR	Immune class	tp53.mutation: M	kras.mutation: M	braf.mutation: WT
GSM972468	Sex: Male	age.at.diagnosis (year): ≥65	tnm.stage: 0-2	tnm.t: T3-T4	tnm.n: N0-N1	tnm.m: M0	tumor.location: distal	chemotherapy.adjuvant: N	mmr.status: pMMR	Non-immune class	tp53.mutation: M	kras.mutation: WT	braf.mutation: WT
GSM972469	Sex: Male	age.at.diagnosis (year): ≥65	tnm.stage: 0-2	tnm.t: T0-T2	tnm.n: N0-N1	tnm.m: M0	tumor.location: distal	chemotherapy.adjuvant: N	mmr.status: pMMR	Non-immune class	tp53.mutation: WT	kras.mutation: M	braf.mutation: WT
GSM972470	Sex: Male	age.at.diagnosis (year): <65	tnm.stage: 0-2	tnm.t: T3-T4	tnm.n: N0-N1	tnm.m: M0	tumor.location: proximal	chemotherapy.adjuvant: Y	mmr.status: dMMR	dMMR	tp53.mutation: M	kras.mutation: WT	braf.mutation: WT
GSM972472	Sex: Male	age.at.diagnosis (year): <65	tnm.stage: 0-2	tnm.t: T3-T4	tnm.n: N0-N1	tnm.m: M0	tumor.location: proximal	chemotherapy.adjuvant: Y	mmr.status: pMMR	Non-immune class	tp53.mutation: WT	kras.mutation: WT	braf.mutation: WT
GSM972473	Sex: Male	age.at.diagnosis (year): ≥65	tnm.stage: 0-2	tnm.t: T3-T4	tnm.n: N0-N1	tnm.m: M0	tumor.location: distal	chemotherapy.adjuvant: N	mmr.status: pMMR	Non-immune class	tp53.mutation: WT	kras.mutation: M	braf.mutation: WT
GSM972474	Sex: Female	age.at.diagnosis (year): <65	tnm.stage: 3-4	tnm.t: T3-T4	tnm.n: N0-N1	tnm.m: M0	tumor.location: distal	chemotherapy.adjuvant: Y	mmr.status: pMMR	Non-immune class	tp53.mutation: M	kras.mutation: WT	braf.mutation: WT
GSM972475	Sex: Female	age.at.diagnosis (year): ≥65	tnm.stage: 0-2	tnm.t: T3-T4	tnm.n: N0-N1	tnm.m: M0	tumor.location: distal	chemotherapy.adjuvant: N	mmr.status: pMMR	Non-immune class	tp53.mutation: WT	kras.mutation: M	braf.mutation: WT
GSM972476	Sex: Male	age.at.diagnosis (year): <65	tnm.stage: 3-4	tnm.t: T3-T4	tnm.n: N0-N1	tnm.m: M0	tumor.location: distal	chemotherapy.adjuvant: Y	mmr.status: pMMR	Immune class	tp53.mutation: WT	kras.mutation: WT	braf.mutation: WT
GSM972477	Sex: Male	age.at.diagnosis (year): ≥65	tnm.stage: 0-2	tnm.t: T3-T4	tnm.n: N0-N1	tnm.m: M0	tumor.location: proximal	chemotherapy.adjuvant: N	mmr.status: pMMR	Non-immune class	tp53.mutation: M	kras.mutation: M	braf.mutation: WT
GSM972478	Sex: Male	age.at.diagnosis (year): ≥65	tnm.stage: 0-2	tnm.t: T3-T4	tnm.n: N0-N1	tnm.m: M0	tumor.location: distal	chemotherapy.adjuvant: N	mmr.status: pMMR	Non-immune class	tp53.mutation: M	kras.mutation: WT	braf.mutation: WT
GSM972479	Sex: Male	age.at.diagnosis (year): ≥65	tnm.stage: 3-4	tnm.t: T3-T4	tnm.n: N2-N3	tnm.m: M0	tumor.location: proximal	chemotherapy.adjuvant: N	mmr.status: pMMR	Immune class	tp53.mutation: WT	kras.mutation: M	braf.mutation: WT
GSM972480	Sex: Male	age.at.diagnosis (year): ≥65	tnm.stage: 0-2	tnm.t: T3-T4	tnm.n: N0-N1	tnm.m: M0	tumor.location: proximal	chemotherapy.adjuvant: N	mmr.status: pMMR	Non-immune class	tp53.mutation: WT	kras.mutation: M	braf.mutation: WT
GSM972481	Sex: Male	age.at.diagnosis (year): ≥65	tnm.stage: 3-4	tnm.t: T3-T4	tnm.n: N2-N3	tnm.m: M0	tumor.location: distal	chemotherapy.adjuvant: Y	mmr.status: pMMR	Non-immune class	tp53.mutation: M	kras.mutation: WT	braf.mutation: WT
GSM972482	Sex: Female	age.at.diagnosis (year): ≥65	tnm.stage: 0-2	tnm.t: T3-T4	tnm.n: N0-N1	tnm.m: M0	tumor.location: proximal	chemotherapy.adjuvant: N	mmr.status: pMMR	Immune class	tp53.mutation: WT	kras.mutation: M	braf.mutation: WT
GSM972483	Sex: Female	age.at.diagnosis (year): ≥65	tnm.stage: 0-2	tnm.t: T3-T4	tnm.n: N0-N1	tnm.m: M0	tumor.location: distal	chemotherapy.adjuvant: N	mmr.status: pMMR	Non-immune class	tp53.mutation: M	kras.mutation: WT	braf.mutation: WT
GSM972484	Sex: Male	age.at.diagnosis (year): ≥65	tnm.stage: 0-2	tnm.t: T3-T4	tnm.n: N0-N1	tnm.m: M0	tumor.location: distal	chemotherapy.adjuvant: Y	mmr.status: pMMR	Non-immune class	tp53.mutation: WT	kras.mutation: WT	braf.mutation: WT
GSM972485	Sex: Male	age.at.diagnosis (year): ≥65	tnm.stage: 0-2	tnm.t: T3-T4	tnm.n: N0-N1	tnm.m: M0	tumor.location: proximal	chemotherapy.adjuvant: N	mmr.status: pMMR	Non-immune class	tp53.mutation: WT	kras.mutation: M	braf.mutation: WT
GSM972486	Sex: Male	age.at.diagnosis (year): ≥65	tnm.stage: 0-2	tnm.t: T3-T4	tnm.n: N0-N1	tnm.m: M0	tumor.location: proximal	chemotherapy.adjuvant: N	mmr.status: dMMR	dMMR	tp53.mutation: WT	kras.mutation: N/A	braf.mutation: WT
GSM972488	Sex: Male	age.at.diagnosis (year): ≥65	tnm.stage: 0-2	tnm.t: T3-T4	tnm.n: N0-N1	tnm.m: M0	tumor.location: proximal	chemotherapy.adjuvant: N	mmr.status: pMMR	Non-immune class	tp53.mutation: WT	kras.mutation: M	braf.mutation: WT
GSM972489	Sex: Female	age.at.diagnosis (year): ≥65	tnm.stage: 0-2	tnm.t: T3-T4	tnm.n: N0-N1	tnm.m: M0	tumor.location: proximal	chemotherapy.adjuvant: N	mmr.status: pMMR	Non-immune class	tp53.mutation: WT	kras.mutation: M	braf.mutation: WT
GSM972490	Sex: Male	age.at.diagnosis (year): ≥65	tnm.stage: 0-2	tnm.t: T3-T4	tnm.n: N0-N1	tnm.m: M0	tumor.location: distal	chemotherapy.adjuvant: N	mmr.status: pMMR	Non-immune class	tp53.mutation: M	kras.mutation: WT	braf.mutation: WT
GSM972491	Sex: Male	age.at.diagnosis (year): ≥65	tnm.stage: 0-2	tnm.t: T3-T4	tnm.n: N0-N1	tnm.m: M0	tumor.location: distal	chemotherapy.adjuvant: N	mmr.status: pMMR	Non-immune class	tp53.mutation: M	kras.mutation: WT	braf.mutation: WT
GSM972492	Sex: Male	age.at.diagnosis (year): ≥65	tnm.stage: 0-2	tnm.t: T0-T2	tnm.n: N0-N1	tnm.m: M0	tumor.location: proximal	chemotherapy.adjuvant: N	mmr.status: pMMR	Non-immune class	tp53.mutation: M	kras.mutation: WT	braf.mutation: WT
GSM972493	Sex: Female	age.at.diagnosis (year): ≥65	tnm.stage: 0-2	tnm.t: T3-T4	tnm.n: N0-N1	tnm.m: M0	tumor.location: proximal	chemotherapy.adjuvant: N	mmr.status: pMMR	Non-immune class	tp53.mutation: WT	kras.mutation: M	braf.mutation: WT
GSM972494	Sex: Female	age.at.diagnosis (year): <65	tnm.stage: 0-2	tnm.t: T0-T2	tnm.n: N0-N1	tnm.m: M0	tumor.location: distal	chemotherapy.adjuvant: N	mmr.status: dMMR	dMMR	tp53.mutation: WT	kras.mutation: WT	braf.mutation: WT
GSM972495	Sex: Female	age.at.diagnosis (year): ≥65	tnm.stage: 3-4	tnm.t: T3-T4	tnm.n: N0-N1	tnm.m: M0	tumor.location: proximal	chemotherapy.adjuvant: Y	mmr.status: pMMR	Non-immune class	tp53.mutation: WT	kras.mutation: WT	braf.mutation: WT
GSM972496	Sex: Female	age.at.diagnosis (year): ≥65	tnm.stage: 0-2	tnm.t: T0-T2	tnm.n: N0-N1	tnm.m: M0	tumor.location: distal	chemotherapy.adjuvant: N	mmr.status: pMMR	Non-immune class	tp53.mutation: WT	kras.mutation: WT	braf.mutation: WT
GSM972497	Sex: Female	age.at.diagnosis (year): ≥65	tnm.stage: 3-4	tnm.t: T0-T2	tnm.n: N0-N1	tnm.m: M0	tumor.location: distal	chemotherapy.adjuvant: N	mmr.status: pMMR	Non-immune class	tp53.mutation: M	kras.mutation: N/A	braf.mutation: WT
GSM972498	Sex: Female	age.at.diagnosis (year): <65	tnm.stage: 3-4	tnm.t: T3-T4	tnm.n: N0-N1	tnm.m: M0	tumor.location: distal	chemotherapy.adjuvant: N	mmr.status: pMMR	Non-immune class	tp53.mutation: M	kras.mutation: WT	braf.mutation: WT
GSM972499	Sex: Male	age.at.diagnosis (year): ≥65	tnm.stage: 3-4	tnm.t: T3-T4	tnm.n: N2-N3	tnm.m: M0	tumor.location: proximal	chemotherapy.adjuvant: Y	mmr.status: dMMR	dMMR	tp53.mutation: WT	kras.mutation: WT	braf.mutation: WT
GSM972501	Sex: Female	age.at.diagnosis (year): ≥65	tnm.stage: 3-4	tnm.t: T3-T4	tnm.n: N0-N1	tnm.m: M0	tumor.location: distal	chemotherapy.adjuvant: N	mmr.status: pMMR	Non-immune class	tp53.mutation: M	kras.mutation: WT	braf.mutation: WT
GSM972502	Sex: Male	age.at.diagnosis (year): ≥65	tnm.stage: 0-2	tnm.t: T3-T4	tnm.n: N0-N1	tnm.m: M0	tumor.location: distal	chemotherapy.adjuvant: N	mmr.status: pMMR	Non-immune class	tp53.mutation: WT	kras.mutation: WT	braf.mutation: WT
GSM972503	Sex: Female	age.at.diagnosis (year): <65	tnm.stage: 0-2	tnm.t: T3-T4	tnm.n: N0-N1	tnm.m: M0	tumor.location: distal	chemotherapy.adjuvant: Y	mmr.status: pMMR	Immune class	tp53.mutation: WT	kras.mutation: WT	braf.mutation: WT
GSM972504	Sex: Male	age.at.diagnosis (year): ≥65	tnm.stage: 3-4	tnm.t: T3-T4	tnm.n: N2-N3	tnm.m: M0	tumor.location: distal	chemotherapy.adjuvant: N	mmr.status: pMMR	Non-immune class	tp53.mutation: WT	kras.mutation: M	braf.mutation: WT
GSM972505	Sex: Male	age.at.diagnosis (year): ≥65	tnm.stage: 0-2	tnm.t: T3-T4	tnm.n: N0-N1	tnm.m: M0	tumor.location: distal	chemotherapy.adjuvant: N	mmr.status: pMMR	Non-immune class	tp53.mutation: WT	kras.mutation: WT	braf.mutation: WT
GSM972506	Sex: Male	age.at.diagnosis (year): ≥65	tnm.stage: 0-2	tnm.t: T3-T4	tnm.n: N0-N1	tnm.m: M0	tumor.location: distal	chemotherapy.adjuvant: N	mmr.status: pMMR	Non-immune class	tp53.mutation: M	kras.mutation: WT	braf.mutation: WT
GSM972507	Sex: Female	age.at.diagnosis (year): ≥65	tnm.stage: 3-4	tnm.t: T3-T4	tnm.n: N0-N1	tnm.m: M0	tumor.location: proximal	chemotherapy.adjuvant: N	mmr.status: dMMR	dMMR	tp53.mutation: WT	kras.mutation: WT	braf.mutation: M
GSM972508	Sex: Female	age.at.diagnosis (year): ≥65	tnm.stage: 0-2	tnm.t: T0-T2	tnm.n: N0-N1	tnm.m: M0	tumor.location: distal	chemotherapy.adjuvant: N	mmr.status: pMMR	Non-immune class	tp53.mutation: M	kras.mutation: M	braf.mutation: WT
GSM972509	Sex: Female	age.at.diagnosis (year): ≥65	tnm.stage: 0-2	tnm.t: T0-T2	tnm.n: N0-N1	tnm.m: M0	tumor.location: distal	chemotherapy.adjuvant: N	mmr.status: pMMR	Non-immune class	tp53.mutation: WT	kras.mutation: WT	braf.mutation: WT
GSM972510	Sex: Male	age.at.diagnosis (year): ≥65	tnm.stage: 0-2	tnm.t: T3-T4	tnm.n: N0-N1	tnm.m: M0	tumor.location: distal	chemotherapy.adjuvant: N	mmr.status: pMMR	Non-immune class	tp53.mutation: WT	kras.mutation: WT	braf.mutation: WT
GSM972511	Sex: Male	age.at.diagnosis (year): ≥65	tnm.stage: 3-4	tnm.t: T3-T4	tnm.n: N2-N3	tnm.m: M0	tumor.location: proximal	chemotherapy.adjuvant: Y	mmr.status: pMMR	Non-immune class	tp53.mutation: M	kras.mutation: WT	braf.mutation: WT
GSM972512	Sex: Male	age.at.diagnosis (year): <65	tnm.stage: 3-4	tnm.t: T3-T4	tnm.n: N2-N3	tnm.m: M0	tumor.location: proximal	chemotherapy.adjuvant: Y	mmr.status: pMMR	Non-immune class	tp53.mutation: WT	kras.mutation: M	braf.mutation: WT
GSM972513	Sex: Male	age.at.diagnosis (year): ≥65	tnm.stage: 3-4	tnm.t: T3-T4	tnm.n: N0-N1	tnm.m: M0	tumor.location: proximal	chemotherapy.adjuvant: N	mmr.status: pMMR	Non-immune class	tp53.mutation: M	kras.mutation: M	braf.mutation: WT
GSM972515	Sex: Female	age.at.diagnosis (year): ≥65	tnm.stage: 0-2	tnm.t: T3-T4	tnm.n: N0-N1	tnm.m: M0	tumor.location: distal	chemotherapy.adjuvant: N	mmr.status: pMMR	Non-immune class	tp53.mutation: M	kras.mutation: WT	braf.mutation: WT
GSM972516	Sex: Male	age.at.diagnosis (year): ≥65	tnm.stage: 0-2	tnm.t: T3-T4	tnm.n: N0-N1	tnm.m: M0	tumor.location: distal	chemotherapy.adjuvant: N	mmr.status: pMMR	Non-immune class	tp53.mutation: WT	kras.mutation: M	braf.mutation: WT
GSM972517	Sex: Female	age.at.diagnosis (year): ≥65	tnm.stage: 0-2	tnm.t: T3-T4	tnm.n: N0-N1	tnm.m: M0	tumor.location: distal	chemotherapy.adjuvant: N	mmr.status: pMMR	Non-immune class	tp53.mutation: M	kras.mutation: WT	braf.mutation: WT
GSM972518	Sex: Female	age.at.diagnosis (year): ≥65	tnm.stage: 3-4	tnm.t: T3-T4	tnm.n: N0-N1	tnm.m: M0	tumor.location: proximal	chemotherapy.adjuvant: N	mmr.status: pMMR	Non-immune class	tp53.mutation: M	kras.mutation: M	braf.mutation: WT
GSM972519	Sex: Male	age.at.diagnosis (year): <65	tnm.stage: 0-2	tnm.t: T3-T4	tnm.n: N0-N1	tnm.m: M0	tumor.location: distal	chemotherapy.adjuvant: N	mmr.status: pMMR	Non-immune class	tp53.mutation: M	kras.mutation: WT	braf.mutation: WT
GSM972520	Sex: Male	age.at.diagnosis (year): ≥65	tnm.stage: 3-4	tnm.t: T3-T4	tnm.n: N0-N1	tnm.m: M0	tumor.location: distal	chemotherapy.adjuvant: Y	mmr.status: pMMR	Non-immune class	tp53.mutation: M	kras.mutation: WT	braf.mutation: WT
GSM972521	Sex: Female	age.at.diagnosis (year): ≥65	tnm.stage: 0-2	tnm.t: T3-T4	tnm.n: N0-N1	tnm.m: M0	tumor.location: proximal	chemotherapy.adjuvant: N	mmr.status: pMMR	Immune class	tp53.mutation: M	kras.mutation: WT	braf.mutation: WT
GSM972522	Sex: Female	age.at.diagnosis (year): <65	tnm.stage: 0-2	tnm.t: T3-T4	tnm.n: N0-N1	tnm.m: M0	tumor.location: proximal	chemotherapy.adjuvant: Y	mmr.status: pMMR	Immune class	tp53.mutation: WT	kras.mutation: M	braf.mutation: WT

## Sheet: COAD
submitter_id.samples	Location	age_at_initial_pathologic_diagnosis	history_of_colon_polyps	lymphatic_invasion	pathologic_M	pathologic_N	pathologic_T	venous_invasion	gender.demographic	tumor_stage.diagnoses	MSI_status	group
TCGA.5M.AAT6.01A	Proximal	<65	NO	YES	M1	N2	T4	YES	female	stage IV	MSI	MSI
TCGA.A6.2672.01A	Other	≥65	YES	YES	M0	N1	T3	YES	female	stage III	MSI	MSI
TCGA.A6.2676.01A	Other	≥65	NO	NO	M0	N0	T4	NO	female	stage II	MSI	MSI
TCGA.A6.2686.01A	Other	≥65	NO	NO	M0	N0	T3	NO	female	stage II	MSI	MSI
TCGA.A6.5661.01A	Proximal	≥65	YES	NO	M0	N0	T3	NO	female	stage II	MSI	MSI
TCGA.A6.5665.01A	Proximal	≥65	NO	YES	M0	N0	T3	NO	female	stage II	MSI	MSI
TCGA.A6.6653.01A	Other	≥65	YES	NO	M0	N0	Tis+T1+T2	NO	male	stage I	MSI	MSI
TCGA.AA.3492.01A	Proximal	≥65	NO	NO	M0	N0	T3	NO	female	stage II	MSI	MSI
TCGA.AA.3516.01A	Other	≥65	YES	NO	M0	N2	T3	NO	female	stage III	MSI	MSI
TCGA.AA.3518.01A	Proximal	≥65	YES	NO	M0	N0	T3	NO	female	stage II	MSI	MSI
TCGA.AA.3525.01A	Proximal	≥65	NO	NO	M0	N1	T3	NO	male	stage III	MSI	MSI
TCGA.AA.3543.01A	Proximal	≥65	YES	NO	M0	N0	Tis+T1+T2	NO	male	stage I	MSI	MSI
TCGA.AA.3554.01A	Proximal	<65	YES	NO	M0	N0	T3	NO	female	stage II	MSI	MSI
TCGA.AA.3663.01A	Proximal	<65	NO	NO	M0	N0	T3	NO	male	stage II	MSI	MSI
TCGA.AA.3672.01A	Other	≥65	NO	NO	M0	N1	T3	NO	female	stage III	MSI	MSI
TCGA.AA.3710.01A	Proximal	≥65	YES	YES	M0	N0	T3	NA	female	stage II	MSI	MSI
TCGA.AA.3713.01A	Other	≥65	YES	NA	M1	N0	T3	NA	male	stage IV	MSI	MSI
TCGA.AA.3715.01A	Proximal	≥65	YES	YES	M0	N0	T3	NA	male	stage II	MSI	MSI
TCGA.AA.3811.01A	Other	≥65	NO	YES	M0	N2	T3	YES	female	stage III	MSI	MSI
TCGA.AA.3815.01A	Proximal	≥65	NO	YES	M0	N0	T3	NA	female	stage II	MSI	MSI
TCGA.AA.3821.01A	Proximal	≥65	YES	NA	M0	N0	Tis+T1+T2	NA	female	stage I	MSI	MSI
TCGA.AA.3833.01A	Other	<65	YES	YES	M0	N0	T3	YES	female	stage II	MSI	MSI
TCGA.AA.3845.01A	Proximal	≥65	NO	YES	M0	N0	T3	NA	female	stage II	MSI	MSI
TCGA.AA.3864.01A	Proximal	≥65	NO	NO	M0	N0	T3	NO	male	stage II	MSI	MSI
TCGA.AA.3877.01A	Other	≥65	YES	NO	M0	N0	Tis+T1+T2	NO	female	stage I	MSI	MSI
TCGA.AA.3947.01A	Other	<65	YES	NO	M0	N0	T4	NO	female	stage II	MSI	MSI
TCGA.AA.3949.01A	Proximal	≥65	NO	NO	M0	N1	T3	NO	female	stage III	MSI	MSI
TCGA.AA.3950.01A	Proximal	≥65	NO	NO	M0	N0	T3	NO	female	stage II	MSI	MSI
TCGA.AA.3966.01A	Other	≥65	YES	YES	M0	N0	T3	YES	female	stage II	MSI	MSI
TCGA.AA.A00A.01A	Proximal	≥65	NO	NO	M0	N0	T3	NO	male	stage II	MSI	MSI
TCGA.AA.A00E.01A	Proximal	≥65	NO	NO	M0	N0	T3	NO	male	stage II	MSI	MSI
TCGA.AA.A00J.01A	Proximal	≥65	YES	YES	M0	N1	T4	NO	male	stage III	MSI	MSI
TCGA.AA.A00R.01A	Proximal	<65	YES	NO	M0	N0	Tis+T1+T2	NO	female	stage I	MSI	MSI
TCGA.AA.A01P.01A	Proximal	≥65	NO	YES	M0	N1	T3	NA	female	stage III	MSI	MSI
TCGA.AA.A01Q.01A	Proximal	<65	NO	YES	M0	N0	T3	NA	female	stage II	MSI	MSI
TCGA.AA.A01R.01A	Proximal	<65	NO	YES	M0	N2	T3	NA	male	stage III	MSI	MSI
TCGA.AA.A02R.01A	Proximal	≥65	NO	YES	M0	N0	T3	YES	female	stage II	MSI	MSI
TCGA.AD.5900.01A	Proximal	≥65	NO	NO	MX	N0	Tis+T1+T2	NA	male	stage I	MSI	MSI
TCGA.AD.6889.01A	Proximal	≥65	NA	NO	M0	N0	T3	NO	male	stage II	MSI	MSI
TCGA.AD.6895.01A	Proximal	≥65	NA	YES	M0	N1	T3	YES	male	stage III	MSI	MSI
TCGA.AD.6964.01A	Proximal	<65	NO	YES	NA	N2	T4	YES	male	NA	MSI	MSI
TCGA.AM.5821.01A	Distal	≥65	YES	NO	M0	N0	T3	NO	female	stage II	MSI	MSI
TCGA.AU.6004.01A	Proximal	≥65	YES	NO	M0	N0	Tis+T1+T2	NO	female	stage I	MSI	MSI
TCGA.AY.6197.01A	Proximal	<65	NO	NO	NA	N0	T3	NO	male	stage II	MSI	MSI
TCGA.AZ.4313.01A	Distal	<65	NA	YES	M0	N0	Tis+T1+T2	YES	female	stage I	MSI	MSI
TCGA.AZ.4615.01A	Proximal	≥65	NA	YES	M0	N1	T3	YES	male	stage III	MSI	MSI
TCGA.AZ.6598.01A	Proximal	≥65	NA	NO	MX	N0	T3	NO	female	stage II	MSI	MSI
TCGA.AZ.6601.01A	Distal	≥65	NA	YES	M0	N0	T3	YES	male	stage II	MSI	MSI
TCGA.CK.4951.01A	Proximal	≥65	YES	NO	M0	N0	T3	YES	female	stage II	MSI	MSI
TCGA.CK.5913.01A	Proximal	<65	NO	NO	MX	N0	T3	NO	female	stage II	MSI	MSI
TCGA.CK.5916.01A	Proximal	≥65	YES	YES	M0	N0	Tis+T1+T2	NO	female	stage I	MSI	MSI
TCGA.CK.6747.01A	Proximal	≥65	NO	NO	MX	N0	T3	NO	female	stage II	MSI	MSI
TCGA.CM.4743.01A	Proximal	≥65	NO	YES	M0	N0	T3	NO	male	stage II	MSI	MSI
TCGA.CM.4746.01A	Distal	<65	YES	NO	M0	N0	Tis+T1+T2	NO	male	stage I	MSI	MSI
TCGA.CM.5861.01A	Proximal	<65	NO	NO	M0	N0	T3	NO	female	stage II	MSI	MSI
TCGA.CM.6162.01A	Proximal	<65	NO	YES	M0	N1	T3	YES	female	stage III	MSI	MSI
TCGA.CM.6171.01A	Proximal	≥65	NO	NO	M0	N0	Tis+T1+T2	NO	female	stage I	MSI	MSI
TCGA.CM.6674.01A	Proximal	<65	NO	NO	M0	N0	T3	NO	male	stage II	MSI	MSI
TCGA.D5.6530.01A	Proximal	<65	NA	NO	M0	N0	Tis+T1+T2	NO	male	stage I	MSI	MSI
TCGA.D5.6540.01A	Proximal	≥65	NO	NO	M0	N0	Tis+T1+T2	NO	male	stage I	MSI	MSI
TCGA.D5.6928.01A	Proximal	≥65	NO	NO	M0	N0	T3	NO	male	stage II	MSI	MSI
TCGA.D5.6930.01A	Proximal	≥65	NO	NO	M0	N0	T3	NO	male	stage II	MSI	MSI
TCGA.DM.A1HB.01A	Other	≥65	NO	NO	M0	N1	T3	NO	male	stage III	MSI	MSI
TCGA.F4.6570.01A	Other	≥65	NA	NO	M0	N0	T3	NO	female	stage II	MSI	MSI
TCGA.F4.6703.01A	Proximal	<65	NO	NO	M0	N0	T3	NO	male	stage II	MSI	MSI
TCGA.F4.6856.01A	Proximal	<65	NA	NO	M0	N0	Tis+T1+T2	NO	male	stage I	MSI	MSI
TCGA.G4.6302.01A	Proximal	≥65	NO	YES	M0	N0	T3	YES	female	stage II	MSI	MSI
TCGA.G4.6304.01A	Other	≥65	NO	NO	M0	N0	T4	NO	female	stage II	MSI	MSI
TCGA.G4.6309.01A	Distal	<65	NO	NO	M0	N1	T3	NO	female	stage III	MSI	MSI
TCGA.G4.6320.01A	Proximal	≥65	NO	YES	MX	N1	T3	YES	male	stage III	MSI	MSI
TCGA.G4.6586.01A	Proximal	≥65	NO	YES	M0	N0	T3	YES	female	stage II	MSI	MSI
TCGA.G4.6588.01A	Proximal	<65	YES	NO	M0	N0	T3	NO	female	stage II	MSI	MSI
TCGA.G4.6628.01A	Proximal	≥65	NO	NO	M0	N0	Tis+T1+T2	NO	male	stage I	MSI	MSI
TCGA.NH.A5IV.01A	Other	≥65	YES	NO	MX	N0	T3	NO	female	stage II	MSI	MSI
TCGA.QG.A5Z2.01A	Proximal	<65	NO	NO	M0	N0	Tis+T1+T2	NO	male	stage I	MSI	MSI
TCGA.WS.AB45.01A	Proximal	<65	YES	NO	MX	N0	T3	NO	female	stage II	MSI	MSI
TCGA.A6.2671.01A	Distal	≥65	YES	YES	M1	N2	T3	YES	male	stage IV	MSS	Immune class
TCGA.A6.2674.01A	Distal	≥65	NO	NO	M1	N2	T3	YES	male	stage IV	MSS	Immune class
TCGA.A6.2679.01A	Proximal	≥65	YES	NO	NA	N0	T3	NO	female	stage II	MSS	Immune class
TCGA.A6.2681.01A	Other	≥65	NO	NO	M0	N0	T3	NO	female	stage II	MSS	Immune class
TCGA.A6.2682.01A	Other	≥65	YES	YES	M1	N1	T4	YES	male	stage IV	MSS	Immune class
TCGA.A6.2685.01A	Other	<65	NA	NO	M0	N0	T3	NO	female	stage II	MSS	Immune class
TCGA.A6.3807.01A	Distal	<65	NO	YES	M0	N2	T3	YES	female	stage III	MSS	Immune class
TCGA.A6.3810.01A	Other	<65	YES	NO	M0	N0	T3	NO	male	stage II	MSS	Immune class
TCGA.A6.4105.01A	Proximal	≥65	NO	NO	M0	N0	T3	NO	male	stage II	MSS	Immune class
TCGA.A6.5657.01A	Other	≥65	NO	YES	M0	N1	T3	NO	male	stage III	MSS	Immune class
TCGA.A6.5664.01A	Other	≥65	YES	YES	MX	N2	T4	YES	male	stage III	MSS	Immune class
TCGA.A6.6138.01A	Proximal	<65	NO	NO	M0	N0	Tis+T1+T2	NO	male	stage I	MSS	Immune class
TCGA.A6.6142.01A	Distal	<65	NA	YES	M1	N1	T3	YES	female	stage IV	MSS	Immune class
TCGA.A6.6649.01A	Proximal	≥65	YES	YES	M0	N1	T3	YES	male	stage III	MSS	Immune class
TCGA.A6.6651.01A	Other	<65	YES	YES	MX	N1	T3	NO	female	stage III	MSS	Immune class
TCGA.A6.6654.01A	Other	≥65	YES	YES	M0	N1	T3	NO	female	stage III	MSS	Immune class
TCGA.A6.6782.01A	Proximal	≥65	NO	NO	MX	N0	T4	NA	male	stage II	MSS	Immune class
TCGA.A6.A5ZU.01A	Other	<65	NO	YES	M0	N1	T3	NO	male	stage III	MSS	Immune class
TCGA.AA.3489.01A	Other	≥65	NO	NA	M0	N0	T3	NA	male	stage II	MSS	Immune class
TCGA.AA.3506.01A	Other	≥65	NA	NA	M0	N0	Tis+T1+T2	NA	male	stage I	MSS	Immune class
TCGA.AA.3511.01A	Other	<65	NO	YES	M0	N0	T4	NO	male	stage II	MSS	Immune class
TCGA.AA.3514.01A	Other	≥65	YES	NO	M0	N0	Tis+T1+T2	NO	female	stage I	MSS	Immune class
TCGA.AA.3532.01A	Other	<65	NO	NO	M0	N0	T3	NO	male	stage II	MSS	Immune class
TCGA.AA.3538.01A	Distal	<65	NO	NO	M0	N0	Tis+T1+T2	NO	female	stage I	MSS	Immune class
TCGA.AA.3544.01A	Other	≥65	NO	NO	M0	N0	Tis+T1+T2	NO	male	stage I	MSS	Immune class
TCGA.AA.3552.01A	Proximal	≥65	NO	YES	M0	N2	T3	NO	male	stage III	MSS	Immune class
TCGA.AA.3562.01A	Other	≥65	YES	YES	M0	N2	T3	NO	male	stage III	MSS	Immune class
TCGA.AA.3685.01A	Other	≥65	YES	YES	M0	N0	T3	NO	male	stage II	MSS	Immune class
TCGA.AA.3812.01A	Distal	≥65	NO	YES	M0	N0	T3	NA	female	stage II	MSS	Immune class
TCGA.AA.3841.01A	Other	≥65	YES	YES	M0	N0	T3	YES	male	stage II	MSS	Immune class
TCGA.AA.3842.01A	Other	<65	YES	YES	M0	N1	Tis+T1+T2	YES	male	stage III	MSS	Immune class
TCGA.AA.3850.01A	Other	≥65	YES	YES	M0	N0	Tis+T1+T2	NA	male	stage I	MSS	Immune class
TCGA.AA.3860.01A	Distal	<65	YES	YES	M0	N1	T3	YES	female	stage III	MSS	Immune class
TCGA.AA.3867.01A	Distal	≥65	YES	YES	M1	N2	T3	NO	male	stage IV	MSS	Immune class
TCGA.AA.3870.01A	Proximal	≥65	YES	YES	M1	N2	T3	NO	female	stage IV	MSS	Immune class
TCGA.AA.3952.01A	Distal	≥65	YES	YES	M0	N2	T3	YES	male	stage III	MSS	Immune class
TCGA.AA.3956.01A	Proximal	≥65	YES	NO	M0	N0	T3	NO	male	stage II	MSS	Immune class
TCGA.AA.3975.01A	Other	≥65	NO	NO	M0	N0	Tis+T1+T2	NO	male	stage I	MSS	Immune class
TCGA.AA.A00D.01A	Proximal	≥65	YES	NO	M0	N0	Tis+T1+T2	NO	male	stage I	MSS	Immune class
TCGA.AA.A00F.01A	Distal	≥65	NO	YES	M0	N2	T3	NO	male	stage III	MSS	Immune class
TCGA.AA.A01D.01A	Distal	<65	NO	YES	M0	N2	T3	NO	female	stage III	MSS	Immune class
TCGA.AA.A01K.01A	Distal	≥65	NO	YES	M0	N2	T3	NO	female	stage III	MSS	Immune class
TCGA.AA.A03J.01A	Distal	≥65	YES	NA	M0	N0	Tis+T1+T2	NA	female	stage I	MSS	Immune class
TCGA.AD.6899.01A	Other	≥65	NO	YES	MX	N2	T4	YES	male	stage III	MSS	Immune class
TCGA.AY.4070.01A	Proximal	<65	NO	YES	M0	N2	T3	YES	female	stage III	MSS	Immune class
TCGA.AY.4071.01A	Distal	<65	YES	NO	NA	N0	Tis+T1+T2	NO	female	stage I	MSS	Immune class
TCGA.AZ.4308.01A	Distal	<65	NA	YES	M0	N1	T3	NO	female	stage III	MSS	Immune class
TCGA.AZ.5403.01A	Distal	<65	NA	NO	MX	N0	T3	NO	male	stage II	MSS	Immune class
TCGA.AZ.6603.01A	Distal	≥65	NA	NO	MX	N1	Tis+T1+T2	NO	female	NA	MSS	Immune class
TCGA.AZ.6605.01A	Proximal	≥65	NA	YES	M0	N1	T4	YES	male	stage III	MSS	Immune class
TCGA.AZ.6607.01A	Distal	≥65	NA	YES	M1	N2	T4	YES	male	stage IV	MSS	Immune class
TCGA.CA.6717.01A	Proximal	<65	NA	NA	M0	N0	T3	NA	male	stage II	MSS	Immune class
TCGA.CA.6718.01A	Other	<65	NA	NA	M0	N0	T3	NA	male	stage II	MSS	Immune class
TCGA.CK.4950.01A	Proximal	≥65	NO	NO	M0	N1	T3	NO	female	stage III	MSS	Immune class
TCGA.CK.6748.01A	Distal	<65	NO	NO	M1	N1	T3	NO	female	stage IV	MSS	Immune class
TCGA.CM.4748.01A	Other	<65	YES	YES	M0	N1	T4	YES	male	stage III	MSS	Immune class
TCGA.CM.4751.01A	Proximal	<65	NO	YES	M0	N1	T3	YES	male	stage III	MSS	Immune class
TCGA.CM.4752.01A	Proximal	<65	YES	NO	M0	N0	T3	NO	male	stage II	MSS	Immune class
TCGA.CM.5341.01A	Distal	≥65	YES	YES	M0	N1	Tis+T1+T2	NO	female	stage III	MSS	Immune class
TCGA.CM.5344.01A	Distal	<65	YES	YES	M0	N1	T3	NO	female	stage III	MSS	Immune class
TCGA.CM.5348.01A	Proximal	≥65	YES	YES	M0	N1	T3	NO	male	stage III	MSS	Immune class
TCGA.CM.5349.01A	Proximal	≥65	NO	NO	M0	N0	T3	NO	female	stage II	MSS	Immune class
TCGA.CM.5860.01A	Proximal	<65	NO	NO	M0	N0	T3	YES	male	stage II	MSS	Immune class
TCGA.CM.5863.01A	Proximal	<65	NO	NO	M0	N1	T3	YES	female	stage III	MSS	Immune class
TCGA.CM.6163.01A	Distal	≥65	NO	NO	M0	N0	Tis+T1+T2	YES	male	stage I	MSS	Immune class
TCGA.CM.6165.01A	Distal	≥65	NO	NO	M0	N0	T3	NO	male	stage II	MSS	Immune class
TCGA.CM.6167.01A	Proximal	<65	NO	YES	M0	N2	T3	YES	female	stage III	MSS	Immune class
TCGA.CM.6169.01A	Proximal	≥65	NO	YES	M0	N0	T3	YES	male	stage II	MSS	Immune class
TCGA.CM.6170.01A	Distal	≥65	YES	NO	M0	N0	Tis+T1+T2	NO	female	stage I	MSS	Immune class
TCGA.CM.6679.01A	Distal	<65	NO	NO	M0	N0	T3	NO	male	stage II	MSS	Immune class
TCGA.D5.5538.01A	Proximal	<65	NO	NO	M0	N1	T3	NO	female	stage III	MSS	Immune class
TCGA.D5.5539.01A	Proximal	<65	NA	YES	M0	N1	T3	NA	male	stage III	MSS	Immune class
TCGA.D5.5541.01A	Distal	<65	NO	NO	M0	N1	T3	NO	male	stage III	MSS	Immune class
TCGA.D5.6531.01A	Proximal	≥65	NO	NO	M0	N0	T3	NO	male	stage II	MSS	Immune class
TCGA.D5.6534.01A	Other	<65	YES	NO	M0	N0	T3	NO	female	stage II	MSS	Immune class
TCGA.D5.6536.01A	Other	≥65	NA	NO	M0	N0	T3	NO	male	stage II	MSS	Immune class
TCGA.D5.6541.01A	Distal	<65	NA	NO	M0	N0	T3	NO	male	stage II	MSS	Immune class
TCGA.D5.6898.01A	Other	<65	NO	NO	M0	N0	Tis+T1+T2	NO	female	stage I	MSS	Immune class
TCGA.D5.6922.01A	Distal	≥65	NO	YES	M0	N1	T3	NO	male	stage III	MSS	Immune class
TCGA.D5.6923.01A	Distal	<65	NO	NO	M0	N0	Tis+T1+T2	NO	male	stage I	MSS	Immune class
TCGA.D5.6924.01A	Distal	≥65	NO	NO	M0	N0	T3	NO	male	stage II	MSS	Immune class
TCGA.D5.6926.01A	Distal	≥65	NO	NO	M0	N1	T4	NO	male	stage III	MSS	Immune class
TCGA.F4.6459.01A	Distal	<65	NO	NO	M0	N2	T3	NO	female	stage III	MSS	Immune class
TCGA.F4.6460.01A	Distal	<65	NO	NO	M0	N1	T3	NO	female	stage III	MSS	Immune class
TCGA.F4.6461.01A	Other	<65	NO	NO	M0	N2	T4	NO	female	stage III	MSS	Immune class
TCGA.F4.6463.01A	Other	<65	NA	NO	M0	N0	T3	NO	male	stage II	MSS	Immune class
TCGA.F4.6569.01A	Other	<65	NA	NO	M0	N0	Tis+T1+T2	NO	male	stage I	MSS	Immune class
TCGA.F4.6704.01A	Distal	<65	NO	NO	MX	N2	T3	NO	male	stage III	MSS	Immune class
TCGA.F4.6805.01A	Other	<65	NO	NO	M0	N0	T3	NO	female	stage II	MSS	Immune class
TCGA.F4.6807.01A	Other	<65	NO	NO	M0	N2	T3	NO	female	stage III	MSS	Immune class
TCGA.F4.6809.01A	Distal	<65	NA	NO	M1	N1	T3	NO	female	stage IV	MSS	Immune class
TCGA.F4.6854.01A	Distal	≥65	NO	NO	M0	N0	T3	NO	female	stage II	MSS	Immune class
TCGA.G4.6297.01A	Proximal	<65	YES	YES	M1	N2	T3	YES	female	stage IV	MSS	Immune class
TCGA.G4.6299.01A	Distal	≥65	NO	YES	M0	N2	T3	YES	male	stage III	MSS	Immune class
TCGA.G4.6310.01A	Other	≥65	NO	NO	M0	N1	T3	NO	male	stage III	MSS	Immune class
TCGA.G4.6311.01A	Proximal	≥65	NO	YES	MX	N1	T3	YES	male	stage III	MSS	Immune class
TCGA.G4.6314.01A	Proximal	≥65	NO	YES	M1	N2	T3	YES	female	stage IV	MSS	Immune class
TCGA.G4.6625.01A	Distal	≥65	NO	NO	M0	N0	T3	NO	female	stage II	MSS	Immune class
TCGA.NH.A8F8.01A	Proximal	≥65	YES	YES	M1	N2	T4	YES	male	stage IV	MSS	Immune class
TCGA.3L.AA1B.01A	Proximal	<65	YES	NO	M0	N0	Tis+T1+T2	NO	female	stage I	MSS	Non-immune class
TCGA.4N.A93T.01A	Proximal	≥65	NO	NO	M0	N1	T4	NO	male	stage III	MSS	Non-immune class
TCGA.5M.AAT4.01A	Proximal	≥65	NO	NA	M1	N0	T3	YES	male	stage IV	MSS	Non-immune class
TCGA.5M.AATE.01A	Proximal	≥65	NO	NO	M0	N0	T3	NO	male	stage II	MSS	Non-immune class
TCGA.A6.2677.01A	Other	≥65	NO	YES	M0	N2	T3	NO	female	stage III	MSS	Non-immune class
TCGA.A6.2678.01A	Other	<65	NO	YES	M0	N1	T3	NO	female	stage III	MSS	Non-immune class
TCGA.A6.2680.01A	Proximal	≥65	NA	NO	M0	N0	T3	NO	female	stage II	MSS	Non-immune class
TCGA.A6.4107.01A	Proximal	<65	NO	YES	M0	N1	T3	NO	female	stage III	MSS	Non-immune class
TCGA.A6.5660.01A	Other	≥65	NO	YES	M0	N2	T3	YES	male	stage III	MSS	Non-immune class
TCGA.A6.5662.01A	Distal	<65	NO	YES	M1	N2	T3	YES	male	stage IV	MSS	Non-immune class
TCGA.A6.5667.01A	Distal	<65	NA	YES	MX	N1	T3	NO	female	stage III	MSS	Non-immune class
TCGA.A6.6137.01A	Proximal	<65	YES	NO	M0	N1	T3	NO	male	stage III	MSS	Non-immune class
TCGA.A6.6140.01A	Distal	<65	NO	NO	M0	N0	T3	NO	male	stage II	MSS	Non-immune class
TCGA.A6.6141.01A	Other	<65	YES	NO	M0	N0	T3	NO	male	stage II	MSS	Non-immune class
TCGA.A6.6648.01A	Distal	<65	NA	NO	M1	N0	T3	NO	male	stage IV	MSS	Non-immune class
TCGA.A6.6652.01A	Distal	<65	NA	NO	M1	N0	T3	NO	male	stage IV	MSS	Non-immune class
TCGA.A6.A567.01A	Distal	<65	NO	YES	M1	N1	T3	NO	male	stage IV	MSS	Non-immune class
TCGA.A6.A56B.01A	Distal	<65	NO	YES	M0	N1	T3	NO	male	stage III	MSS	Non-immune class
TCGA.AA.3488.01A	Distal	<65	NO	NA	M1	N2	T3	NA	male	stage IV	MSS	Non-immune class
TCGA.AA.3494.01A	Other	<65	NO	NA	M1	N0	T3	NA	male	stage IV	MSS	Non-immune class
TCGA.AA.3495.01A	Proximal	≥65	YES	NA	M0	N0	Tis+T1+T2	NA	male	stage I	MSS	Non-immune class
TCGA.AA.3509.01A	Distal	<65	NO	NO	M0	N0	T3	NO	female	stage II	MSS	Non-immune class
TCGA.AA.3510.01A	Other	≥65	YES	NO	M0	N0	T3	NO	male	stage II	MSS	Non-immune class
TCGA.AA.3519.01A	Other	<65	YES	NO	M0	N1	T3	NO	male	stage III	MSS	Non-immune class
TCGA.AA.3522.01A	Proximal	≥65	YES	YES	M0	N0	T3	NO	male	stage II	MSS	Non-immune class
TCGA.AA.3524.01A	Distal	≥65	YES	NO	M0	N0	T3	NO	male	stage II	MSS	Non-immune class
TCGA.AA.3530.01A	Other	≥65	YES	NO	M0	N0	Tis+T1+T2	NO	male	stage I	MSS	Non-immune class
TCGA.AA.3534.01A	Proximal	≥65	YES	YES	M0	N0	T3	NO	female	stage II	MSS	Non-immune class
TCGA.AA.3542.01A	Distal	≥65	YES	YES	M0	N2	T3	NO	male	stage III	MSS	Non-immune class
TCGA.AA.3548.01A	Other	≥65	NO	YES	M0	N2	T3	NO	female	stage III	MSS	Non-immune class
TCGA.AA.3549.01A	Other	≥65	YES	NO	M0	N0	Tis+T1+T2	NO	male	stage I	MSS	Non-immune class
TCGA.AA.3555.01A	Other	≥65	YES	NO	M0	N0	T3	NO	female	stage II	MSS	Non-immune class
TCGA.AA.3556.01A	Distal	≥65	YES	NO	M0	N0	Tis+T1+T2	NO	male	stage I	MSS	Non-immune class
TCGA.AA.3560.01A	Distal	≥65	YES	YES	M0	N2	T3	NO	female	stage III	MSS	Non-immune class
TCGA.AA.3561.01A	Other	≥65	YES	NO	M0	N0	T3	NO	male	stage II	MSS	Non-immune class
TCGA.AA.3655.01A	Distal	≥65	YES	NO	M0	N0	T3	NO	male	stage II	MSS	Non-immune class
TCGA.AA.3660.01A	Other	<65	NO	NO	M0	N0	T3	NO	female	stage II	MSS	Non-immune class
TCGA.AA.3662.01A	Other	≥65	YES	NO	M1	N2	T4	NO	female	stage IV	MSS	Non-immune class
TCGA.AA.3664.01A	Proximal	≥65	NO	NO	M0	N0	T3	NO	female	stage II	MSS	Non-immune class
TCGA.AA.3666.01A	Other	≥65	NO	NO	M0	N1	T3	NO	male	stage III	MSS	Non-immune class
TCGA.AA.3673.01A	Other	<65	NO	NO	M0	N0	T3	NO	female	stage II	MSS	Non-immune class
TCGA.AA.3675.01A	Proximal	≥65	YES	NO	M0	N0	T3	NO	male	stage II	MSS	Non-immune class
TCGA.AA.3678.01A	Distal	<65	NO	YES	M0	N1	Tis+T1+T2	NO	female	stage III	MSS	Non-immune class
TCGA.AA.3679.01A	Other	<65	NO	YES	M1	N2	T3	NO	male	stage IV	MSS	Non-immune class
TCGA.AA.3681.01A	Proximal	≥65	YES	NO	M0	N1	T3	NO	female	stage III	MSS	Non-immune class
TCGA.AA.3696.01A	Distal	≥65	YES	NO	M1	N1	T3	NO	female	stage IV	MSS	Non-immune class
TCGA.AA.3818.01A	Other	≥65	NO	NO	M0	N0	T3	NO	female	stage II	MSS	Non-immune class
TCGA.AA.3831.01A	Other	≥65	NO	YES	M0	N0	T3	YES	male	stage II	MSS	Non-immune class
TCGA.AA.3837.01A	Other	≥65	YES	YES	M0	N0	T3	NA	male	stage II	MSS	Non-immune class
TCGA.AA.3844.01A	Other	≥65	NO	YES	M0	N2	T3	YES	female	stage III	MSS	Non-immune class
TCGA.AA.3846.01A	Distal	≥65	YES	YES	M0	N0	T3	NA	female	stage II	MSS	Non-immune class
TCGA.AA.3848.01A	Distal	≥65	YES	YES	M0	N2	T3	YES	female	stage III	MSS	Non-immune class
TCGA.AA.3851.01A	Other	≥65	YES	YES	M0	N0	T3	YES	male	stage II	MSS	Non-immune class
TCGA.AA.3856.01A	Other	<65	YES	YES	M0	N0	T3	YES	male	stage II	MSS	Non-immune class
TCGA.AA.3858.01A	Other	≥65	YES	YES	M0	N0	Tis+T1+T2	YES	male	stage I	MSS	Non-immune class
TCGA.AA.3862.01A	Proximal	≥65	NO	YES	M0	N0	T3	NA	male	stage II	MSS	Non-immune class
TCGA.AA.3869.01A	Proximal	≥65	NO	YES	M1	N2	T4	NO	male	stage IV	MSS	Non-immune class
TCGA.AA.3875.01A	Proximal	≥65	NO	NO	M0	N0	Tis+T1+T2	NO	female	stage I	MSS	Non-immune class
TCGA.AA.3939.01A	Other	≥65	YES	NO	M0	N0	T3	NO	male	stage II	MSS	Non-immune class
TCGA.AA.3955.01A	Other	<65	YES	YES	M0	N2	Tis+T1+T2	NO	male	stage III	MSS	Non-immune class
TCGA.AA.3968.01A	Distal	<65	NO	NO	M0	N0	Tis+T1+T2	NO	female	stage I	MSS	Non-immune class
TCGA.AA.3970.01A	Distal	≥65	YES	NO	M0	N0	T3	NO	male	stage II	MSS	Non-immune class
TCGA.AA.3971.01A	Other	<65	NO	NO	M0	N1	T3	NO	male	stage III	MSS	Non-immune class
TCGA.AA.3976.01A	Distal	≥65	NO	NA	M0	N1	Tis+T1+T2	NO	male	stage III	MSS	Non-immune class
TCGA.AA.3977.01A	Distal	≥65	YES	NO	NA	N0	Tis+T1+T2	NO	male	NA	MSS	Non-immune class
TCGA.AA.3979.01A	Distal	≥65	NO	NO	M0	N0	T3	NO	male	stage II	MSS	Non-immune class
TCGA.AA.3980.01A	Other	≥65	YES	YES	M0	N0	Tis+T1+T2	YES	female	stage I	MSS	Non-immune class
TCGA.AA.3986.01A	Other	≥65	YES	NO	M0	N0	Tis+T1+T2	NO	male	stage I	MSS	Non-immune class
TCGA.AA.3989.01A	Other	≥65	YES	YES	M1	N2	T3	NO	male	stage IV	MSS	Non-immune class
TCGA.AA.3994.01A	Other	≥65	YES	NO	M0	N1	T3	NO	male	stage III	MSS	Non-immune class
TCGA.AA.A00L.01A	Other	≥65	YES	NO	M0	N0	T3	NO	male	stage II	MSS	Non-immune class
TCGA.AA.A00Q.01A	Distal	≥65	NO	YES	M0	N1	T4	NO	female	stage III	MSS	Non-immune class
TCGA.AA.A00U.01A	Proximal	<65	YES	NO	M0	N1	T3	NO	male	stage III	MSS	Non-immune class
TCGA.AA.A00W.01A	Distal	≥65	YES	NO	M0	N0	Tis+T1+T2	NO	male	stage I	MSS	Non-immune class
TCGA.AA.A00Z.01A	Distal	≥65	YES	YES	M0	N0	T3	NO	male	stage II	MSS	Non-immune class
TCGA.AA.A017.01A	Distal	<65	NO	YES	M0	N0	T3	NO	female	stage II	MSS	Non-immune class
TCGA.AA.A01C.01A	Proximal	≥65	YES	YES	M0	N1	Tis+T1+T2	NO	male	stage III	MSS	Non-immune class
TCGA.AA.A01F.01A	Distal	≥65	YES	YES	M0	N1	T3	NO	male	stage III	MSS	Non-immune class
TCGA.AA.A01I.01A	Distal	≥65	YES	NO	M0	N0	Tis+T1+T2	NO	male	stage I	MSS	Non-immune class
TCGA.AA.A01T.01A	Distal	<65	NO	YES	M0	N1	T3	NA	female	stage III	MSS	Non-immune class
TCGA.AA.A01V.01A	Proximal	<65	NO	NA	M0	N0	Tis+T1+T2	NA	male	stage I	MSS	Non-immune class
TCGA.AA.A01X.01A	Distal	≥65	YES	YES	M0	N1	Tis+T1+T2	NA	female	stage III	MSS	Non-immune class
TCGA.AA.A01Z.01A	Proximal	≥65	YES	YES	M0	N0	T3	NA	male	stage II	MSS	Non-immune class
TCGA.AA.A02F.01A	Distal	≥65	NO	YES	M1	N1	T3	YES	female	stage IV	MSS	Non-immune class
TCGA.AA.A02H.01A	Distal	≥65	NO	YES	M1	N2	T3	YES	female	stage IV	MSS	Non-immune class
TCGA.AA.A02J.01A	Distal	≥65	NO	YES	M1	N0	T3	YES	female	stage IV	MSS	Non-immune class
TCGA.AA.A02K.01A	Proximal	<65	NO	YES	M1	N2	T4	YES	male	stage IV	MSS	Non-immune class
TCGA.AA.A02O.01A	Other	≥65	NO	YES	M0	N0	T3	NO	male	stage II	MSS	Non-immune class
TCGA.AA.A02Y.01A	Proximal	≥65	NO	YES	M0	N0	Tis+T1+T2	YES	male	stage I	MSS	Non-immune class
TCGA.AA.A03F.01A	Proximal	≥65	NO	NA	M0	N2	T3	NA	female	stage III	MSS	Non-immune class
TCGA.AD.6888.01A	Proximal	≥65	YES	YES	M0	N1	T3	YES	male	stage III	MSS	Non-immune class
TCGA.AD.6890.01A	Proximal	≥65	NA	NO	MX	N0	Tis+T1+T2	NO	male	NA	MSS	Non-immune class
TCGA.AD.6963.01A	Proximal	<65	NA	NO	MX	N0	T3	NO	male	NA	MSS	Non-immune class
TCGA.AD.6965.01A	Proximal	<65	NA	YES	M0	N2	T4	YES	male	stage III	MSS	Non-immune class
TCGA.AD.A5EK.01A	Proximal	<65	YES	NA	MX	N0	Tis+T1+T2	NO	male	stage I	MSS	Non-immune class
TCGA.AM.5820.01A	Other	<65	NO	YES	M1	N2	T4	NO	female	stage IV	MSS	Non-immune class
TCGA.AY.5543.01A	Proximal	≥65	NO	NO	M1	N1	T3	NO	female	stage IV	MSS	Non-immune class
TCGA.AY.6386.01A	Proximal	≥65	NO	NO	M0	N1	T3	NO	female	stage III	MSS	Non-immune class
TCGA.AY.A71X.01A	Proximal	<65	NO	NO	M0	N0	Tis+T1+T2	NO	female	stage I	MSS	Non-immune class
TCGA.AY.A8YK.01A	Distal	<65	NO	YES	M1	N2	T3	YES	male	stage IV	MSS	Non-immune class
TCGA.AZ.4315.01A	Proximal	<65	NA	NO	M0	N0	T3	NO	male	stage II	MSS	Non-immune class
TCGA.AZ.5407.01A	Proximal	<65	NA	NO	M0	N0	Tis+T1+T2	NO	female	stage I	MSS	Non-immune class
TCGA.AZ.6599.01A	Proximal	≥65	NA	NO	MX	N0	Tis+T1+T2	NO	male	stage I	MSS	Non-immune class
TCGA.AZ.6606.01A	Proximal	≥65	NA	YES	M1	N2	T4	YES	male	stage IV	MSS	Non-immune class
TCGA.CA.5255.01A	Other	<65	NA	NA	M0	N0	T3	NA	male	stage II	MSS	Non-immune class
TCGA.CA.5256.01A	Other	<65	NO	NA	M0	N0	T3	NA	female	stage II	MSS	Non-immune class
TCGA.CA.5796.01A	Proximal	<65	NA	NA	M0	N0	T3	NA	female	stage II	MSS	Non-immune class
TCGA.CA.5797.01A	Other	<65	NA	NA	M0	N0	T3	NA	male	stage II	MSS	Non-immune class
TCGA.CA.6715.01A	Distal	<65	NA	NA	M0	N1	T3	NA	male	stage III	MSS	Non-immune class
TCGA.CA.6716.01A	Proximal	≥65	NA	NA	M0	N0	T3	NA	male	stage II	MSS	Non-immune class
TCGA.CK.4952.01A	Proximal	<65	NO	NO	M0	N2	T4	NO	female	stage III	MSS	Non-immune class
TCGA.CK.5912.01A	Proximal	≥65	NO	NO	MX	N0	Tis+T1+T2	NO	male	stage I	MSS	Non-immune class
TCGA.CK.5914.01A	Distal	≥65	NO	NO	MX	N1	T3	NO	male	stage III	MSS	Non-immune class
TCGA.CK.6751.01A	Proximal	≥65	NO	NO	MX	N0	Tis+T1+T2	NO	female	stage I	MSS	Non-immune class
TCGA.CM.4744.01A	Proximal	≥65	YES	YES	M0	N0	Tis+T1+T2	YES	male	stage I	MSS	Non-immune class
TCGA.CM.5862.01A	Proximal	≥65	NO	NO	M1	N1	T3	YES	male	stage IV	MSS	Non-immune class
TCGA.CM.5864.01A	Proximal	<65	NO	NO	M0	N0	Tis+T1+T2	NO	male	stage I	MSS	Non-immune class
TCGA.CM.5868.01A	Distal	<65	NO	YES	M1	N1	T4	YES	female	stage IV	MSS	Non-immune class
TCGA.CM.6164.01A	Distal	<65	NO	NO	M0	N0	T3	YES	female	stage II	MSS	Non-immune class
TCGA.CM.6166.01A	Proximal	<65	NO	NO	M0	N0	Tis+T1+T2	NO	female	stage I	MSS	Non-immune class
TCGA.CM.6172.01A	Distal	≥65	NO	NO	M0	N1	T3	NO	female	stage III	MSS	Non-immune class
TCGA.CM.6675.01A	Proximal	<65	NO	NO	M1	N2	T3	YES	male	stage IV	MSS	Non-immune class
TCGA.CM.6677.01A	Proximal	≥65	NO	NO	M0	N0	T3	NO	female	stage II	MSS	Non-immune class
TCGA.CM.6678.01A	Distal	<65	NO	NO	M1	N1	T4	NO	female	stage IV	MSS	Non-immune class
TCGA.CM.6680.01A	Proximal	≥65	NO	NO	M0	N2	T3	NO	female	stage III	MSS	Non-immune class
TCGA.D5.5537.01A	Other	≥65	NO	NO	MX	N2	T3	NO	male	NA	MSS	Non-immune class
TCGA.D5.6533.01A	Other	≥65	NO	NO	M0	N0	T4	NO	female	NA	MSS	Non-immune class
TCGA.D5.6535.01A	Other	≥65	NO	YES	MX	N1	T3	NO	female	stage III	MSS	Non-immune class
TCGA.D5.6537.01A	Other	<65	NA	YES	MX	N1	T3	NO	male	stage III	MSS	Non-immune class
TCGA.D5.6539.01A	Other	<65	NA	NO	M0	N0	T3	NO	female	NA	MSS	Non-immune class
TCGA.D5.6920.01A	Distal	≥65	NO	NO	M0	N0	T3	NO	female	stage II	MSS	Non-immune class
TCGA.D5.6931.01A	Other	≥65	NO	YES	M0	N2	T4	NO	male	stage III	MSS	Non-immune class
TCGA.D5.6932.01A	Other	≥65	NO	NO	M0	N0	T3	NO	male	stage II	MSS	Non-immune class
TCGA.D5.7000.01A	Proximal	≥65	NO	NO	M0	N0	Tis+T1+T2	NO	female	stage I	MSS	Non-immune class
TCGA.DM.A0X9.01A	Proximal	≥65	NO	NO	M0	N0	T3	NO	female	stage II	MSS	Non-immune class
TCGA.DM.A1D0.01A	Distal	≥65	NO	NO	M0	N0	T3	NO	female	stage II	MSS	Non-immune class
TCGA.DM.A1D6.01A	Distal	≥65	NO	NO	M0	N0	T3	NO	male	stage II	MSS	Non-immune class
TCGA.DM.A1D7.01A	Distal	≥65	NA	NO	M0	N0	T3	NO	male	stage II	MSS	Non-immune class
TCGA.DM.A1D8.01A	Proximal	<65	NO	NA	NA	N1	T3	NA	female	NA	MSS	Non-immune class
TCGA.DM.A1D9.01A	Proximal	≥65	NO	NO	M0	N0	T3	NO	female	stage II	MSS	Non-immune class
TCGA.DM.A1DB.01A	Distal	≥65	NA	NO	M0	N0	T3	NO	male	stage II	MSS	Non-immune class
TCGA.DM.A1HA.01A	Proximal	≥65	YES	NA	M0	N2	T3	NA	male	stage III	MSS	Non-immune class
TCGA.DM.A280.01A	Proximal	≥65	NO	NO	M0	N0	T3	NO	female	stage II	MSS	Non-immune class
TCGA.DM.A282.01A	Proximal	<65	NO	NO	M0	N0	T3	NO	female	stage II	MSS	Non-immune class
TCGA.DM.A285.01A	Proximal	≥65	YES	NA	M1	N2	T3	NA	female	stage IV	MSS	Non-immune class
TCGA.DM.A288.01A	Proximal	≥65	NO	NO	M0	N2	T3	NO	male	stage III	MSS	Non-immune class
TCGA.DM.A28A.01A	Proximal	≥65	NO	NO	M0	N2	T3	NO	male	stage III	MSS	Non-immune class
TCGA.DM.A28C.01A	Distal	≥65	NO	NA	M0	N0	T3	NA	male	stage II	MSS	Non-immune class
TCGA.DM.A28E.01A	Distal	≥65	NO	NO	M0	N0	T3	NO	female	stage II	MSS	Non-immune class
TCGA.DM.A28F.01A	Distal	≥65	YES	NA	M0	N1	T3	NA	male	stage III	MSS	Non-immune class
TCGA.DM.A28G.01A	Proximal	≥65	NO	NO	M0	N0	T3	NO	male	stage II	MSS	Non-immune class
TCGA.DM.A28K.01A	Proximal	≥65	NO	NO	M0	N0	T3	NO	male	stage II	MSS	Non-immune class
TCGA.DM.A28M.01A	Distal	<65	NO	NO	M0	N0	T3	NO	male	stage II	MSS	Non-immune class
TCGA.F4.6806.01A	Distal	<65	NO	NO	M0	N0	Tis+T1+T2	NO	female	stage I	MSS	Non-immune class
TCGA.F4.6808.01A	Distal	<65	NO	NO	M0	N0	Tis+T1+T2	NO	female	stage I	MSS	Non-immune class
TCGA.G4.6294.01A	Proximal	≥65	NO	NO	M1	N1	T3	NO	male	stage IV	MSS	Non-immune class
TCGA.G4.6306.01A	Proximal	≥65	YES	NA	M0	N0	Tis+T1+T2	NA	male	NA	MSS	Non-immune class
TCGA.G4.6307.01A	Distal	<65	NA	YES	M0	N1	T3	YES	female	stage III	MSS	Non-immune class
TCGA.G4.6315.01A	Distal	≥65	NO	NO	M1	N1	T3	NO	male	stage IV	MSS	Non-immune class
TCGA.G4.6323.01A	Proximal	<65	NO	NO	MX	N0	Tis+T1+T2	NO	male	stage I	MSS	Non-immune class
TCGA.G4.6626.01A	Proximal	≥65	NO	NO	M0	N0	T3	NO	male	stage II	MSS	Non-immune class
TCGA.NH.A50T.01A	Distal	≥65	NO	NO	MX	N0	T3	NO	female	stage II	MSS	Non-immune class
TCGA.NH.A50U.01A	Proximal	<65	NA	NO	M1	N0	T4	NO	male	stage IV	MSS	Non-immune class
TCGA.NH.A6GA.01A	Proximal	<65	NA	YES	MX	N2	T4	YES	male	stage III	MSS	Non-immune class
TCGA.NH.A6GB.01A	Other	≥65	NA	NO	MX	N2	T3	NO	female	stage III	MSS	Non-immune class
TCGA.NH.A6GC.01A	Distal	≥65	NA	NO	M1	N1	T4	NO	female	stage IV	MSS	Non-immune class
TCGA.QG.A5YV.01A	Distal	<65	NO	NO	MX	N1	T4	NO	female	stage III	MSS	Non-immune class
TCGA.QL.A97D.01A	Proximal	≥65	NA	NA	MX	N0	Tis+T1+T2	NA	female	stage I	MSS	Non-immune class
TCGA.RU.A8FL.01A	Proximal	<65	NO	NA	MX	N2	T3	NA	male	stage III	MSS	Non-immune class
TCGA.SS.A7HO.01A	Proximal	<65	NO	YES	M0	N0	T4	YES	female	stage II	MSS	Non-immune class
TCGA.T9.A92H.01A	Distal	≥65	NO	NO	M0	N0	T3	NO	male	stage II	MSS	Non-immune class

## Sheet: GSE26682
Sample	age	gender	microsatellite instability (msi) status	Platform	group
GSM656542	76	Female	Stable [MSS]	GPL570	Immune class
GSM656543	77	Female	Stable [MSS]	GPL570	Non-immune class
GSM656544	76	Female	Stable [MSS]	GPL96	Non-immune class
GSM656545	71	Female	MSI	GPL570	MSI
GSM656546	49	Female	Stable [MSS]	GPL570	Immune class
GSM656547	68	Female	Stable [MSS]	GPL96	Immune class
GSM656548	74	Male	Stable [MSS]	GPL570	Non-immune class
GSM656549	67	Male	MSI	GPL570	MSI
GSM656550	63	Female	Stable [MSS]	GPL570	Immune class
GSM656551	74	Male	MSI	GPL570	MSI
GSM656552	87	Male	Stable [MSS]	GPL570	Immune class
GSM656553	73	Male	Stable [MSS]	GPL570	Immune class
GSM656555	77	Male	Stable [MSS]	GPL570	Non-immune class
GSM656556	80	Female	Stable [MSS]	GPL570	Immune class
GSM656557	69	Female	Stable [MSS]	GPL570	Non-immune class
GSM656558	83	Female	Stable [MSS]	GPL570	Non-immune class
GSM656559	70	Male	MSI	GPL570	MSI
GSM656560	65	Female	Stable [MSS]	GPL570	Immune class
GSM656561	54	Female	Stable [MSS]	GPL570	Immune class
GSM656562	85	Male	Stable [MSS]	GPL96	Immune class
GSM656563	94	Female	Stable [MSS]	GPL96	Immune class
GSM656565	54	Male	Stable [MSS]	GPL96	Non-immune class
GSM656566	81	Male	Stable [MSS]	GPL96	Immune class
GSM656567	77	Male	Stable [MSS]	GPL570	Immune class
GSM656568	74	Male	Stable [MSS]	GPL570	Immune class
GSM656569	59	Male	Stable [MSS]	GPL570	Immune class
GSM656570	77	Female	Stable [MSS]	GPL570	Non-immune class
GSM656574	87	Male	Stable [MSS]	GPL570	Immune class
GSM656578	83	Female	Stable [MSS]	GPL96	Immune class
GSM656579	88	Male	Stable [MSS]	GPL96	Non-immune class
GSM656580	74	Female	Stable [MSS]	GPL570	Non-immune class
GSM656581	70	Female	Stable [MSS]	GPL96	Non-immune class
GSM656582	63	Male	Stable [MSS]	GPL570	Immune class
GSM656583	75	Female	MSI	GPL570	MSI
GSM656584	73	Female	Stable [MSS]	GPL570	Non-immune class
GSM656585	64	Male	Stable [MSS]	GPL570	Non-immune class
GSM656586	79	Female	Stable [MSS]	GPL570	Immune class
GSM656587	71	Female	Stable [MSS]	GPL570	Non-immune class
GSM656588	84	Male	Stable [MSS]	GPL96	Non-immune class
GSM656590	73	Male	MSI	GPL570	MSI
GSM656591	78	Female	Stable [MSS]	GPL96	Immune class
GSM656592	63	Male	Stable [MSS]	GPL570	Non-immune class
GSM656593	80	Male	Stable [MSS]	GPL96	Non-immune class
GSM656594	86	Female	Stable [MSS]	GPL96	Immune class
GSM656595	71	Male	MSI	GPL570	MSI
GSM656596	45	Female	Stable [MSS]	GPL570	Immune class
GSM656597	89	Male	Stable [MSS]	GPL96	Non-immune class
GSM656598	60	Male	Stable [MSS]	GPL570	Immune class
GSM656599	78	Female	MSI	GPL96	MSI
GSM656600	70	Male	Stable [MSS]	GPL96	Immune class
GSM656601	68	Male	Stable [MSS]	GPL570	Immune class
GSM656602	71	Male	MSI	GPL570	MSI
GSM656603	76	Female	MSI	GPL570	MSI
GSM656604	72	Female	MSI	GPL96	MSI
GSM656605	90	Male	Stable [MSS]	GPL96	Immune class
GSM656606	81	Male	MSI	GPL96	MSI
GSM656607	65	Female	MSI	GPL570	MSI
GSM656608	81	Male	Stable [MSS]	GPL96	Immune class
GSM656610	62	Male	MSI	GPL570	MSI
GSM656611	57	Male	MSI	GPL96	MSI
GSM656612	48	Female	MSI	GPL570	MSI
GSM656613	83	Male	Stable [MSS]	GPL570	Immune class
GSM656614	77	Female	MSI	GPL96	MSI
GSM656615	76	Female	Stable [MSS]	GPL96	Non-immune class
GSM656616	61	Female	Stable [MSS]	GPL96	Immune class
GSM656617	54	Female	Stable [MSS]	GPL570	Immune class
GSM656618	92	Male	Stable [MSS]	GPL570	Non-immune class
GSM656619	81	Female	MSI	GPL570	MSI
GSM656620	81	Male	Stable [MSS]	GPL96	Non-immune class
GSM656621	71	Male	MSI	GPL96	MSI
GSM656622	74	Male	MSI	GPL96	MSI
GSM656623	75	Female	Stable [MSS]	GPL96	Immune class
GSM656624	47	Male	MSI	GPL96	MSI
GSM656625	74	Male	Stable [MSS]	GPL570	Immune class
GSM656626	65	Male	Stable [MSS]	GPL96	Immune class
GSM656627	73	Male	MSI	GPL570	MSI
GSM656628	77	Male	Stable [MSS]	GPL96	Immune class
GSM656629	75	Male	Stable [MSS]	GPL96	Non-immune class
GSM656630	73	Male	Stable [MSS]	GPL96	Immune class
GSM656632	63	Male	Stable [MSS]	GPL96	Immune class
GSM656633	74	Female	MSI	GPL96	MSI
GSM656634	66	Female	Stable [MSS]	GPL570	Immune class
GSM656635	82	Female	Stable [MSS]	GPL570	Non-immune class
GSM656636	78	Male	Stable [MSS]	GPL570	Non-immune class
GSM656637	77	Male	Stable [MSS]	GPL96	Immune class
GSM656638	56	Male	MSI	GPL96	MSI
GSM656639	74	Female	Stable [MSS]	GPL570	Immune class
GSM656640	57	Female	Stable [MSS]	GPL570	Immune class
GSM656641	79	Female	MSI	GPL96	MSI
GSM656642	75	Male	Stable [MSS]	GPL570	Non-immune class
GSM656643	67	Female	MSI	GPL96	MSI
GSM656644	57	Male	Stable [MSS]	GPL570	Non-immune class
GSM656645	81	Female	MSI	GPL96	MSI
GSM656646	78	Female	MSI	GPL570	MSI
GSM656647	79	Female	Stable [MSS]	GPL96	Immune class
GSM656648	88	Female	MSI	GPL96	MSI
GSM656649	47	Female	MSI	GPL96	MSI
GSM656651	82	Male	Stable [MSS]	GPL96	Immune class
GSM656652	86	Male	Stable [MSS]	GPL96	Immune class
GSM656653	76	Female	MSI	GPL96	MSI
GSM656654	65	Male	Stable [MSS]	GPL96	Non-immune class
GSM656655	81	Male	MSI	GPL96	MSI
GSM656656	87	Male	MSI	GPL96	MSI
GSM656657	77	Female	Stable [MSS]	GPL570	Non-immune class
GSM656658	78	Female	Stable [MSS]	GPL96	Non-immune class
GSM656659	79	Male	Stable [MSS]	GPL96	Immune class
GSM656661	73	Female	Stable [MSS]	GPL96	Immune class
GSM656662	69	Female	Stable [MSS]	GPL570	Non-immune class
GSM656663	72	Female	Stable [MSS]	GPL570	Non-immune class
GSM656664	30	Female	Stable [MSS]	GPL96	Immune class
GSM656665	56	Male	Stable [MSS]	GPL96	Immune class
GSM656667	78	Male	Stable [MSS]	GPL96	Non-immune class
GSM656668	77	Female	Stable [MSS]	GPL96	Non-immune class
GSM656669	73	Female	MSI	GPL570	MSI
GSM656670	61	Male	Stable [MSS]	GPL96	Immune class
GSM656671	61	Female	Stable [MSS]	GPL96	Non-immune class
GSM656672	82	Male	Stable [MSS]	GPL570	Non-immune class
GSM656675	61	Male	Stable [MSS]	GPL570	Immune class
GSM656676	52	Female	Stable [MSS]	GPL570	Immune class
GSM656677	64	Female	MSI	GPL96	MSI
GSM656678	77	Female	Stable [MSS]	GPL570	Non-immune class
GSM656679	65	Male	MSI	GPL570	MSI
GSM656680	73	Male	Stable [MSS]	GPL96	Immune class
GSM656681	90	Female	Stable [MSS]	GPL96	Immune class
GSM656682	82	Male	MSI	GPL96	MSI
GSM656683	87	Female	Stable [MSS]	GPL570	Immune class
GSM656684	55	Female	Stable [MSS]	GPL96	Non-immune class
GSM656685	51	Male	Stable [MSS]	GPL96	Non-immune class
GSM656686	77	Female	Stable [MSS]	GPL96	Immune class
GSM656687	82	Male	Stable [MSS]	GPL570	Non-immune class
GSM656689	68	Male	Stable [MSS]	GPL96	Non-immune class
GSM656690	88	Female	MSI	GPL570	MSI
GSM656691	68	Male	Stable [MSS]	GPL570	Immune class
GSM656692	53	Male	Stable [MSS]	GPL570	Non-immune class
GSM656693	63	Female	Stable [MSS]	GPL570	Immune class
GSM656694	71	Female	MSI	GPL570	MSI
GSM656695	64	Female	Stable [MSS]	GPL570	Immune class
GSM656696	68	Male	MSI	GPL570	MSI
GSM656697	74	Male	Stable [MSS]	GPL96	Immune class
GSM656698	72	Female	Stable [MSS]	GPL570	Immune class
GSM656699	83	Male	Stable [MSS]	GPL570	Immune class
GSM656700	55	Male	Stable [MSS]	GPL570	Non-immune class
GSM656701	90	Female	Stable [MSS]	GPL570	Non-immune class
GSM656702	50	Female	Stable [MSS]	GPL570	Non-immune class
GSM656703	66	Female	Stable [MSS]	GPL570	Immune class
GSM656704	59	Female	Stable [MSS]	GPL570	Immune class
GSM656705	67	Female	Stable [MSS]	GPL570	Immune class
GSM656706	55	Male	MSI	GPL570	MSI
GSM656707	78	Male	Stable [MSS]	GPL570	Non-immune class
GSM656708	89	Male	Stable [MSS]	GPL96	Non-immune class
GSM656709	55	Male	MSI	GPL96	MSI
GSM656710	66	Female	Stable [MSS]	GPL570	Immune class
GSM656711	83	Male	Stable [MSS]	GPL570	Immune class
GSM656712	54	Male	Stable [MSS]	GPL96	Immune class
GSM656713	62	Male	MSI	GPL96	MSI
GSM656714	70	Female	Stable [MSS]	GPL570	Immune class
GSM656715	58	Female	Stable [MSS]	GPL570	Immune class
GSM656716	83	Male	Stable [MSS]	GPL96	Immune class
GSM656717	73	Male	Stable [MSS]	GPL96	Immune class
GSM656718	63	Male	Stable [MSS]	GPL96	Non-immune class
GSM656719	71	Female	Stable [MSS]	GPL96	Non-immune class
GSM656720	82	Male	Stable [MSS]	GPL570	Non-immune class
GSM656721	61	Female	Stable [MSS]	GPL570	Immune class
GSM656722	70	Female	Stable [MSS]	GPL96	Immune class
GSM656723	66	Female	Stable [MSS]	GPL96	Immune class
GSM656724	73	Female	MSI	GPL96	MSI
GSM656725	45	Female	Stable [MSS]	GPL96	Non-immune class
GSM656726	79	Male	Stable [MSS]	GPL570	Immune class
GSM656727	72	Female	Stable [MSS]	GPL96	Immune class
GSM656728	74	Male	MSI	GPL96	MSI
GSM656729	71	Female	Stable [MSS]	GPL96	Immune class
GSM656730	79	Female	Stable [MSS]	GPL96	Non-immune class
GSM656731	77	Male	MSI	GPL570	MSI
GSM656732	83	Male	Stable [MSS]	GPL570	Immune class
GSM656733	78	Female	MSI	GPL96	MSI
GSM656734	70	Male	MSI	GPL96	MSI
GSM656735	58	Female	Stable [MSS]	GPL570	Non-immune class
GSM656736	64	Male	MSI	GPL570	MSI
GSM656737	66	Male	Stable [MSS]	GPL570	Immune class
GSM656738	80	Female	Stable [MSS]	GPL96	Non-immune class
GSM656739	72	Female	Stable [MSS]	GPL570	Non-immune class
GSM656740	73	Male	MSI	GPL96	MSI
GSM656741	74	Female	Stable [MSS]	GPL96	Immune class
GSM656742	76	Male	Stable [MSS]	GPL570	Immune class
GSM656743	77	Female	Stable [MSS]	GPL96	Non-immune class
GSM656744	77	Female	MSI	GPL96	MSI
GSM656746	80	Female	Stable [MSS]	GPL96	Non-immune class
GSM656747	58	Female	Stable [MSS]	GPL96	Immune class
GSM656748	70	Male	MSI	GPL96	MSI
GSM656749	75	Male	Stable [MSS]	GPL570	Immune class
GSM656750	77	Male	Stable [MSS]	GPL96	Immune class
GSM656751	88	Male	MSI	GPL96	MSI
GSM656752	81	Male	Stable [MSS]	GPL96	Non-immune class
GSM656753	83	Male	Stable [MSS]	GPL96	Non-immune class
GSM656754	69	Male	Stable [MSS]	GPL96	Immune class
GSM656755	62	Male	Stable [MSS]	GPL96	Immune class
GSM656756	82	Male	Stable [MSS]	GPL96	Immune class
GSM656758	84	Female	MSI	GPL96	MSI
GSM656759	78	Female	Stable [MSS]	GPL96	Non-immune class
GSM656760	79	Male	MSI	GPL96	MSI
GSM656761	55	Male	Stable [MSS]	GPL96	Immune class
GSM656763	66	Female	Stable [MSS]	GPL96	Immune class
GSM656764	75	Female	Stable [MSS]	GPL96	Immune class
GSM656765	55	Male	MSI	GPL96	MSI
GSM656766	86	Female	Stable [MSS]	GPL96	Non-immune class
GSM656767	88	Male	MSI	GPL96	MSI
GSM656768	81	Male	Stable [MSS]	GPL570	Non-immune class
GSM656769	69	Male	Stable [MSS]	GPL570	Non-immune class
GSM656770	64	Female	Stable [MSS]	GPL570	Immune class
GSM656771	80	Male	Stable [MSS]	GPL96	Non-immune class
GSM656772	72	Male	Stable [MSS]	GPL570	Non-immune class
GSM656773	53	Female	MSI	GPL96	MSI
GSM656774	68	Female	MSI	GPL96	MSI
GSM656775	55	Male	Stable [MSS]	GPL570	Immune class
GSM656776	73	Male	Stable [MSS]	GPL570	Immune class
GSM656777	68	Female	Stable [MSS]	GPL570	Immune class
GSM656778	75	Male	Stable [MSS]	GPL96	Non-immune class
GSM656779	77	Female	Stable [MSS]	GPL96	Immune class
GSM656780	75	Male	Stable [MSS]	GPL96	Non-immune class
GSM656781	74	Male	Stable [MSS]	GPL96	Immune class
GSM656783	80	Male	Stable [MSS]	GPL570	Immune class
GSM656785	85	Female	Stable [MSS]	GPL570	Non-immune class
GSM656786	67	Female	Stable [MSS]	GPL96	Immune class
GSM656787	84	Male	Stable [MSS]	GPL570	Non-immune class
GSM656788	51	Male	MSI	GPL96	MSI
GSM656789	76	Male	MSI	GPL96	MSI
GSM656790	81	Male	Stable [MSS]	GPL96	Non-immune class
GSM656791	62	Female	Stable [MSS]	GPL96	Non-immune class
GSM656792	78	Female	Stable [MSS]	GPL96	Non-immune class
GSM656793	21	Male	Stable [MSS]	GPL96	Immune class
GSM656794	73	Female	Stable [MSS]	GPL570	Non-immune class
GSM656795	73	Male	MSI	GPL570	MSI
GSM656796	61	Male	Stable [MSS]	GPL96	Immune class
GSM656797	77	Male	Stable [MSS]	GPL96	Immune class
GSM656799	93	Male	Stable [MSS]	GPL96	Immune class
GSM656800	82	Male	Stable [MSS]	GPL570	Non-immune class
GSM656801	63	Male	Stable [MSS]	GPL96	Non-immune class
GSM656802	80	Female	MSI	GPL570	MSI
GSM656803	72	Male	Stable [MSS]	GPL570	Non-immune class
GSM656804	80	Male	Stable [MSS]	GPL570	Non-immune class
GSM656805	69	Female	Stable [MSS]	GPL96	Non-immune class
GSM656806	77	Female	Stable [MSS]	GPL570	Immune class
GSM656807	72	Male	Stable [MSS]	GPL96	Non-immune class
GSM656808	66	Male	MSI	GPL96	MSI
GSM656809	74	Male	Stable [MSS]	GPL570	Non-immune class
GSM656810	77	Female	Stable [MSS]	GPL96	Non-immune class
GSM656811	78	Male	Stable [MSS]	GPL570	Non-immune class
GSM656813	82	Male	MSI	GPL96	MSI
GSM656815	77	Male	Stable [MSS]	GPL96	Non-immune class
GSM656816	62	Female	Stable [MSS]	GPL570	Immune class
GSM656817	92	Male	Stable [MSS]	GPL96	Non-immune class
GSM656819	71	Female	Stable [MSS]	GPL570	Immune class
GSM656820	76	Male	MSI	GPL570	MSI
GSM656821	49	Male	Stable [MSS]	GPL96	Non-immune class
GSM656822	66	Male	Stable [MSS]	GPL570	Immune class
GSM656823	73	Female	Stable [MSS]	GPL96	Immune class
GSM656824	70	Female	Stable [MSS]	GPL570	Immune class
GSM656825	67	Female	Stable [MSS]	GPL570	Immune class
GSM656826	67	Female	Stable [MSS]	GPL96	Immune class
GSM656827	82	Female	MSI	GPL570	MSI
GSM656828	69	Female	Stable [MSS]	GPL96	Immune class
GSM656829	70	Male	MSI	GPL96	MSI
GSM656830	82	Male	Stable [MSS]	GPL570	Non-immune class
GSM656831	66	Male	Stable [MSS]	GPL570	Non-immune class
GSM656832	69	Female	Stable [MSS]	GPL570	Immune class
GSM656833	50	Male	Stable [MSS]	GPL570	Immune class
GSM656834	82	Female	Stable [MSS]	GPL570	Non-immune class
GSM656835	76	Male	Stable [MSS]	GPL96	Non-immune class
GSM656836	74	Female	Stable [MSS]	GPL570	Non-immune class
GSM656837	78	Male	MSI	GPL570	MSI
GSM656838	75	Male	MSI	GPL570	MSI
GSM656839	68	Male	MSI	GPL570	MSI
GSM656840	71	Male	Stable [MSS]	GPL570	Non-immune class
GSM656841	63	Male	Stable [MSS]	GPL570	Non-immune class
GSM656842	77	Male	MSI	GPL570	MSI
GSM656843	74	Female	Stable [MSS]	GPL570	Immune class
GSM656845	90	Female	Stable [MSS]	GPL570	Non-immune class
GSM656846	54	Female	Stable [MSS]	GPL570	Non-immune class
GSM656847	74	Male	Stable [MSS]	GPL570	Immune class
GSM656849	68	Female	MSI	GPL570	MSI
GSM656850	80	Male	MSI	GPL570	MSI
GSM656851	63	Male	MSI	GPL570	MSI
GSM656852	64	Female	MSI	GPL570	MSI
GSM656853	84	Male	Stable [MSS]	GPL570	Immune class
GSM656854	79	Female	MSI	GPL570	MSI
GSM656856	91	Female	MSI	GPL570	MSI
GSM656857	51	Female	Stable [MSS]	GPL570	Non-immune class
GSM656858	71	Male	Stable [MSS]	GPL570	Non-immune class
GSM656859	76	Male	Stable [MSS]	GPL570	Non-immune class
GSM656860	56	Male	Stable [MSS]	GPL570	Immune class
GSM656861	92	Male	Stable [MSS]	GPL570	Non-immune class
GSM656862	80	Male	MSI	GPL570	MSI
GSM656863	86	Female	Stable [MSS]	GPL570	Immune class
GSM656864	77	Male	MSI	GPL570	MSI
GSM656865	87	Female	MSI	GPL570	MSI
GSM656867	75	Male	Stable [MSS]	GPL570	Non-immune class
GSM656868	70	Male	Stable [MSS]	GPL570	Non-immune class
GSM656869	71	Male	Stable [MSS]	GPL570	Non-immune class
GSM656870	63	Male	Stable [MSS]	GPL570	Non-immune class
GSM656872	46	Female	MSI	GPL570	MSI			group

## Sheet: GSE41258
!Sample_geo_accession	group	MSI_status	!Sample_characteristics_ch1	!Sample_characteristics_ch1	!Sample_characteristics_ch1	t_stage	!Sample_characteristics_ch1	!Sample_characteristics_ch1	!Sample_characteristics_ch1	!Sample_characteristics_ch1	!Sample_characteristics_ch1	Location
GSM1012286	MSI	MSI	group stage: IV	age: ≥65	gender: F	T3+T4	n: 1	m: 1	group stage: IV	p53 mutation status: NA
GSM1012303	Non-immune class	MSS	group stage: II	age: <65	gender: F	T3+T4	n: 0	m: 0	group stage: II	p53 mutation status: Wild-type	anatomic location: Transverse colon
GSM1012305	Immune class	MSS	group stage: III	age: ≥65	gender: M	T3+T4	n: 1	m: 0	group stage: III	p53 mutation status: Mutant	anatomic location: Descending colon	Distal
GSM1012307	Immune class	MSS	group stage: IV	age: <65	gender: F	T3+T4	n: 0	m: 1	group stage: IV	p53 mutation status: Mutant	anatomic location: Descending colon	Distal
GSM1012308	Non-immune class	MSS	group stage: I	age: ≥65	gender: M	T1+T2	n: 0	m: 0	group stage: I	p53 mutation status: Wild-type	anatomic location: Ascending colon	Proximal
GSM1012310	Immune class	MSS	group stage: III	age: ≥65	gender: F	T3+T4	n: 1	m: 0	group stage: III	p53 mutation status: Wild-type	anatomic location: Ascending colon	Proximal
GSM1012312	Non-immune class	MSS	group stage: I	age: ≥65	gender: F	T1+T2	n: 0	m: 0	group stage: I	p53 mutation status: Wild-type	anatomic location: Descending colon	Distal
GSM1012314	Immune class	MSS	group stage: III	age: <65	gender: M	T3+T4	n: 2	m: 0	group stage: III	p53 mutation status: Wild-type	anatomic location: Cecum	Proximal
GSM1012316	Immune class	MSS	group stage: IV	age: ≥65	gender: M	T3+T4	n: 1	m: 1	group stage: IV	p53 mutation status: Mutant	anatomic location: Cecum	Proximal
GSM1012317	Immune class	MSS	group stage: IV	age: <65	gender: F	T3+T4	n: 2	m: 1	group stage: IV	p53 mutation status: Wild-type	anatomic location: Cecum	Proximal
GSM1012319	Non-immune class	MSS	group stage: I	age: ≥65	gender: M	T1+T2	n: 0	m: 0	group stage: I	p53 mutation status: Mutant	anatomic location: Rectum	Distal
GSM1012320	Non-immune class	MSS	group stage: III	age: ≥65	gender: F	T3+T4	n: 2	m: 0	group stage: III	p53 mutation status: Mutant	anatomic location: Ascending colon	Proximal
GSM1012322	Immune class	MSS	group stage: I	age: ≥65	gender: F	T1+T2	n: 0	m: 0	group stage: I	p53 mutation status: Mutant	anatomic location: Cecum	Proximal
GSM1012324	MSI	MSI	group stage: IV	age: ≥65	gender: M	T3+T4	n: 2	m: 1	group stage: IV	p53 mutation status: Mutant
GSM1012325	MSI	MSI	group stage: II	age: <65	gender: M	T3+T4	n: 0	m: 0	group stage: II	p53 mutation status: NA
GSM1012326	Immune class	MSS	group stage: IV	age: ≥65	gender: M	T3+T4	n: 1	m: 1	group stage: IV	p53 mutation status: Mutant	anatomic location: Rectosigmoid	Distal
GSM1012328	MSI	MSI	group stage: IV	age: <65	gender: M	T3+T4	n: 2	m: 1	group stage: IV	p53 mutation status: Wild-type
GSM1012331	Immune class	MSS	group stage: IV	age: ≥65	gender: F	T3+T4	n: 1	m: 1	group stage: IV	p53 mutation status: Mutant	anatomic location: Descending colon	Distal
GSM1012334	Immune class	MSS	group stage: III	age: <65	gender: F	T3+T4	n: 2	m: 0	group stage: III	p53 mutation status: Mutant	anatomic location: Ascending colon	Proximal
GSM1012336	Immune class	MSS	group stage: IV	age: <65	gender: M	T3+T4	n: 0	m: 1	group stage: IV	p53 mutation status: Mutant	anatomic location: Cecum	Proximal
GSM1012338	Non-immune class	MSS	group stage: I	age: <65	gender: M	T1+T2	n: 0	m: 0	group stage: I	p53 mutation status: Mutant	anatomic location: Rectum	Distal
GSM1012339	MSI	MSI	group stage: I	age: ≥65	gender: M	T1+T2	n: 0	m: 0	group stage: I	p53 mutation status: Wild-type
GSM1012341	Non-immune class	MSS	group stage: IV	age: ≥65	gender: F	T3+T4	n: 1	m: 1	group stage: IV	p53 mutation status: Mutant	anatomic location: Rectum	Distal
GSM1012344	Immune class	MSS	group stage: III	age: ≥65	gender: M	T3+T4	n: 2	m: 0	group stage: III	p53 mutation status: Wild-type	anatomic location: Descending colon	Distal
GSM1012346	Immune class	MSS	group stage: IV	age: <65	gender: F	T3+T4	n: 1	m: 1	group stage: IV	p53 mutation status: Wild-type	anatomic location: Cecum	Proximal
GSM1012350	Non-immune class	MSS	group stage: III	age: <65	gender: M	T3+T4	n: 2	m: 0	group stage: III	p53 mutation status: Mutant	anatomic location: Descending colon	Distal
GSM1012352	Non-immune class	MSS	group stage: III	age: ≥65	gender: F	T1+T2	n: 1	m: 0	group stage: III	p53 mutation status: Mutant	anatomic location: Sigmoid colon	Distal
GSM1012354	Immune class	MSS	group stage: IV	age: ≥65	gender: M	T3+T4	n: 0	m: 1	group stage: IV	p53 mutation status: Mutant	anatomic location: Sigmoid colon	Distal
GSM1012356	Immune class	MSS	group stage: IV	age: <65	gender: M	T3+T4	n: 2	m: 1	group stage: IV	p53 mutation status: Mutant	anatomic location: Rectosigmoid	Distal
GSM1012358	Non-immune class	MSS	group stage: III	age: ≥65	gender: F	T3+T4	n: 2	m: 0	group stage: III	p53 mutation status: Mutant	anatomic location: Sigmoid colon	Distal
GSM1012361	Immune class	MSS	group stage: I	age: ≥65	gender: M	T1+T2	n: 0	m: 0	group stage: I	p53 mutation status: Mutant	anatomic location: Ascending colon	Proximal
GSM1012363	MSI	MSI	group stage: III	age: ≥65	gender: M	T3+T4	n: 1	m: 0	group stage: III	p53 mutation status: Wild-type
GSM1012364	Immune class	MSS	group stage: IV	age: <65	gender: M	T3+T4	n: 2	m: 1	group stage: IV	p53 mutation status: Mutant	anatomic location: Ascending colon	Proximal
GSM1012366	MSI	MSI	group stage: I	age: ≥65	gender: M	T1+T2	n: 0	m: 0	group stage: I	p53 mutation status: Wild-type
GSM1012367	Non-immune class	MSS	group stage: I	age: ≥65	gender: F	T1+T2	n: 0	m: 0	group stage: I	p53 mutation status: Mutant	anatomic location: Ascending colon	Proximal
GSM1012368	Immune class	MSS	group stage: IV	age: <65	gender: M	T3+T4	n: 1	m: 1	group stage: IV	p53 mutation status: Wild-type	anatomic location: Ascending colon	Proximal
GSM1012370	MSI	MSI	group stage: IV	age: ≥65	gender: M	T3+T4	n: 0	m: 1	group stage: IV	p53 mutation status: Wild-type
GSM1012371	Immune class	MSS	group stage: III	age: ≥65	gender: F	T3+T4	n: 1	m: 0	group stage: III	p53 mutation status: Mutant	anatomic location: Cecum	Proximal
GSM1012373	Non-immune class	MSS	group stage: II	age: ≥65	gender: F	T3+T4	n: 0	m: 0	group stage: II	p53 mutation status: Wild-type	anatomic location: Cecum	Proximal
GSM1012374	Immune class	MSS	group stage: III	age: <65	gender: M	T3+T4	n: 2	m: 0	group stage: III	p53 mutation status: Wild-type	anatomic location: Cecum	Proximal
GSM1012376	Non-immune class	MSS	group stage: I	age: ≥65	gender: F	T1+T2	n: 0	m: 0	group stage: I	p53 mutation status: Wild-type	anatomic location: Sigmoid colon	Distal
GSM1012379	MSI	MSI	group stage: III	age: <65	gender: F	T3+T4	n: 2	m: 0	group stage: III	p53 mutation status: Mutant
GSM1012381	Non-immune class	MSS	group stage: II	age: <65	gender: M	T3+T4	n: 0	m: 0	group stage: II	p53 mutation status: Mutant	anatomic location: Descending colon	Distal
GSM1012385	MSI	MSI	group stage: II	age: ≥65	gender: F	T3+T4	n: 0	m: 0	group stage: II	p53 mutation status: NA
GSM1012386	Non-immune class	MSS	group stage: III	age: <65	gender: F	T1+T2	n: 1	m: 0	group stage: III	p53 mutation status: Mutant	anatomic location: Sigmoid colon	Distal
GSM1012387	MSI	MSI	group stage: I	age: ≥65	gender: F	T1+T2	n: 0	m: 0	group stage: I	p53 mutation status: Mutant
GSM1012389	Non-immune class	MSS	group stage: III	age: <65	gender: M	T3+T4	n: 1	m: 0	group stage: III	p53 mutation status: Wild-type	anatomic location: Sigmoid colon	Distal
GSM1012391	Non-immune class	MSS	group stage: II	age: ≥65	gender: M	T3+T4	n: 0	m: 0	group stage: II	p53 mutation status: Mutant	anatomic location: Cecum	Proximal
GSM1012392	Non-immune class	MSS	group stage: III	age: <65	gender: M	T1+T2	n: 1	m: 0	group stage: III	p53 mutation status: Mutant	anatomic location: Sigmoid colon	Distal
GSM1012393	Non-immune class	MSS	group stage: IV	age: ≥65	gender: F	T3+T4	n: 2	m: 1	group stage: IV	p53 mutation status: Mutant	anatomic location: Descending colon	Distal
GSM1012395	Immune class	MSS	group stage: III	age: ≥65	gender: M	T3+T4	n: 1	m: 0	group stage: III	p53 mutation status: Mutant	anatomic location: Cecum	Proximal
GSM1012396	MSI	MSI	group stage: IV	age: ≥65	gender: M	T3+T4	n: 0	m: 1	group stage: IV	p53 mutation status: Mutant
GSM1012397	Non-immune class	MSS	group stage: IV	age: <65	gender: F	T3+T4	n: 2	m: 1	group stage: IV	p53 mutation status: Mutant	anatomic location: Sigmoid colon	Distal
GSM1012398	Non-immune class	MSS	group stage: III	age: <65	gender: M	T1+T2	n: 1	m: 0	group stage: III	p53 mutation status: Mutant	anatomic location: Transverse colon
GSM1012399	Immune class	MSS	group stage: IV	age: ≥65	gender: M	T3+T4	n: 0	m: 1	group stage: IV	p53 mutation status: Mutant	anatomic location: Sigmoid colon	Distal
GSM1012400	Non-immune class	MSS	group stage: III	age: ≥65	gender: M	T3+T4	n: 2	m: 0	group stage: III	p53 mutation status: Mutant	anatomic location: Sigmoid colon	Distal
GSM1012401	Non-immune class	MSS	group stage: I	age: <65	gender: M	T1+T2	n: 0	m: 0	group stage: I	p53 mutation status: Mutant	anatomic location: Ascending colon	Proximal
GSM1012407	Non-immune class	MSS	group stage: III	age: ≥65	gender: F	T3+T4	n: 2	m: 0	group stage: III	p53 mutation status: Wild-type	anatomic location: Sigmoid colon	Distal
GSM1012408	Non-immune class	MSS	group stage: II	age: ≥65	gender: F	T3+T4	n: 0	m: 0	group stage: II	p53 mutation status: Mutant	anatomic location: Rectosigmoid	Distal
GSM1012409	Non-immune class	MSS	group stage: II	age: ≥65	gender: M	T3+T4	n: 0	m: 0	group stage: II	p53 mutation status: Mutant	anatomic location: Descending colon	Distal
GSM1012410	MSI	MSI	group stage: II	age: ≥65	gender: M	T3+T4	n: 0	m: 0	group stage: II	p53 mutation status: Wild-type
GSM1012411	MSI	MSI	group stage: IV	age: ≥65	gender: F	T3+T4	n: 1	m: 1	group stage: IV	p53 mutation status: Mutant
GSM1012413	Non-immune class	MSS	group stage: III	age: <65	gender: M	T1+T2	n: 1	m: 0	group stage: III	p53 mutation status: Mutant	anatomic location: Ascending colon	Proximal
GSM1012414	Immune class	MSS	group stage: IV	age: <65	gender: F	T3+T4	n: 2	m: 1	group stage: IV	p53 mutation status: Mutant	anatomic location: Sigmoid colon	Distal
GSM1012416	Immune class	MSS	group stage: IV	age: <65	gender: F	T3+T4	n: 2	m: 1	group stage: IV	p53 mutation status: Wild-type	anatomic location: Rectosigmoid	Distal
GSM1012419	Non-immune class	MSS	group stage: II	age: ≥65	gender: M	T3+T4	n: 0	m: 0	group stage: II	p53 mutation status: Wild-type	anatomic location: Sigmoid colon	Distal
GSM1012421	Non-immune class	MSS	group stage: II	age: ≥65	gender: M	T3+T4	n: 0	m: 0	group stage: II	p53 mutation status: Mutant	anatomic location: Transverse colon
GSM1012423	Immune class	MSS	group stage: IV	age: <65	gender: M	T3+T4	n: 2	m: 1	group stage: IV	p53 mutation status: Mutant	anatomic location: Sigmoid colon	Distal
GSM1012424	Immune class	MSS	group stage: II	age: ≥65	gender: F	T3+T4	n: 0	m: 0	group stage: II	p53 mutation status: Wild-type	anatomic location: Sigmoid colon	Distal
GSM1012426	Immune class	MSS	group stage: II	age: ≥65	gender: M	T3+T4	n: 0	m: 0	group stage: II	p53 mutation status: NA	anatomic location: Ascending colon	Proximal
GSM1012428	Non-immune class	MSS	group stage: I	age: <65	gender: F	T1+T2	n: 0	m: 0	group stage: I	p53 mutation status: Mutant	anatomic location: Rectum	Distal
GSM1012429	MSI	MSI	group stage: I	age: <65	gender: M	T1+T2	n: 0	m: 0	group stage: I	p53 mutation status: Wild-type
GSM1012432	Non-immune class	MSS	group stage: II	age: ≥65	gender: F	T3+T4	n: 0	m: 0	group stage: II	p53 mutation status: NA	anatomic location: Ascending colon	Proximal
GSM1012434	Immune class	MSS	group stage: IV	age: <65	gender: F	T3+T4	n: 2	m: 1	group stage: IV	p53 mutation status: NA	anatomic location: Rectosigmoid	Distal
GSM1012437	Non-immune class	MSS	group stage: II	age: <65	gender: F	T3+T4	n: 0	m: 0	group stage: II	p53 mutation status: Mutant	anatomic location: Transverse colon
GSM1012439	Immune class	MSS	group stage: IV	age: <65	gender: M	T3+T4	n: 0	m: 1	group stage: IV	p53 mutation status: NA	anatomic location: Descending colon	Distal
GSM1012440	Immune class	MSS	group stage: II	age: <65	gender: M	T3+T4	n: 0	m: 0	group stage: II	p53 mutation status: Wild-type	anatomic location: Rectosigmoid	Distal
GSM1012441	Non-immune class	MSS	group stage: I	age: ≥65	gender: F	T1+T2	n: 0	m: 0	group stage: I	p53 mutation status: NA	anatomic location: Rectosigmoid	Distal
GSM1012442	Non-immune class	MSS	group stage: I	age: ≥65	gender: M	T1+T2	n: 0	m: 0	group stage: I	p53 mutation status: NA	anatomic location: Transverse colon
GSM1012445	Non-immune class	MSS	group stage: I	age: <65	gender: M	T1+T2	n: 0	m: 0	group stage: I	p53 mutation status: NA	anatomic location: Descending colon	Distal
GSM1012446	MSI	MSI	group stage: II	age: <65	gender: F	T3+T4	n: 0	m: 0	group stage: II	p53 mutation status: Wild-type
GSM1012447	Immune class	MSS	group stage: IV	age: <65	gender: F	T3+T4	n: 2	m: 1	group stage: IV	p53 mutation status: NA	anatomic location: Ascending colon	Proximal
GSM1012451	MSI	MSI	group stage: II	age: ≥65	gender: F	T3+T4	n: 0	m: 0	group stage: II	p53 mutation status: NA
GSM1012455	Immune class	MSS	group stage: IV	age: ≥65	gender: F	T3+T4	n: 0	m: 1	group stage: IV	p53 mutation status: NA	anatomic location: Transverse colon
GSM1012461	MSI	MSI	group stage: III	age: ≥65	gender: M	T3+T4	n: 1	m: 0	group stage: III	p53 mutation status: NA
GSM1012462	MSI	MSI	group stage: IV	age: <65	gender: M	T3+T4	n: 2	m: 1	group stage: IV	p53 mutation status: NA
GSM1012463	MSI	MSI	group stage: II	age: ≥65	gender: F	T3+T4	n: 0	m: 0	group stage: II	p53 mutation status: Wild-type
GSM1012467	Non-immune class	MSS	group stage: II	age: ≥65	gender: F	T3+T4	n: 0	m: 0	group stage: II	p53 mutation status: Mutant	anatomic location: Sigmoid colon	Distal
GSM1012468	Immune class	MSS	group stage: III	age: ≥65	gender: F	T3+T4	n: 1	m: 0	group stage: III	p53 mutation status: Mutant	anatomic location: Cecum	Proximal
GSM1012469	Immune class	MSS	group stage: IV	age: ≥65	gender: M	T3+T4	n: 0	m: 1	group stage: IV	p53 mutation status: Mutant	anatomic location: Ascending colon	Proximal
GSM1012471	Immune class	MSS	group stage: IV	age: <65	gender: M	T3+T4	n: 0	m: 1	group stage: IV	p53 mutation status: NA	anatomic location: Ascending colon	Proximal
GSM1012474	MSI	MSI	group stage: III	age: <65	gender: F	T3+T4	n: 1	m: 0	group stage: III	p53 mutation status: NA
GSM1012478	MSI	MSI	group stage: II	age: <65	gender: F	T3+T4	n: 0	m: 0	group stage: II	p53 mutation status: NA
GSM1012479	MSI	MSI	group stage: III	age: <65	gender: M	T1+T2	n: 1	m: 0	group stage: III	p53 mutation status: Wild-type	anatomic location: Ascending colon	Proximal
GSM1012486	Non-immune class	MSS	group stage: II	age: ≥65	gender: M	T3+T4	n: 0	m: 0	group stage: II	p53 mutation status: NA	anatomic location: Transverse colon
GSM1012488	Immune class	MSS	group stage: III	age: <65	gender: F	T3+T4	n: 2	m: 0	group stage: III	p53 mutation status: NA	anatomic location: Sigmoid colon	Distal
GSM1012492	MSI	MSI	group stage: II	age: <65	gender: M	T3+T4	n: 0	m: 0	group stage: II	p53 mutation status: Wild-type	anatomic location: Descending colon	Distal
GSM1012499	Non-immune class	MSS	group stage: III	age: <65	gender: F	T3+T4	n: 2	m: 0	group stage: III	p53 mutation status: Mutant	anatomic location: Ascending colon	Proximal
GSM1012500	Immune class	MSS	group stage: III	age: ≥65	gender: F	T3+T4	n: 1	m: 0	group stage: III	p53 mutation status: NA	anatomic location: Ascending colon	Proximal
GSM1012502	Immune class	MSS	group stage: III	age: <65	gender: M	T3+T4	n: 1	m: 0	group stage: III	p53 mutation status: NA	anatomic location: Cecum	Proximal
GSM1012509	MSI	MSI	group stage: I	age: ≥65	gender: F	T1+T2	n: 0	m: 0	group stage: I	p53 mutation status: NA
GSM1012510	MSI	MSI	group stage: II	age: ≥65	gender: F	T3+T4	n: 0	m: 0	group stage: II	p53 mutation status: NA
GSM1012511	Immune class	MSS	group stage: IV	age: ≥65	gender: F	T3+T4	n: 2	m: 1	group stage: IV	p53 mutation status: NA	anatomic location: Descending colon	Distal
GSM1012513	Immune class	MSS	group stage: III	age: <65	gender: M	T3+T4	n: 1	m: 0	group stage: III	p53 mutation status: NA	anatomic location: Rectum	Distal
GSM1012525	Immune class	MSS	group stage: IV	age: <65	gender: F	T3+T4	n: 1	m: 1	group stage: IV	p53 mutation status: Mutant	anatomic location: Descending colon	Distal
GSM1012526	Immune class	MSS	group stage: IV	age: ≥65	gender: F	T3+T4	n: 0	m: 1	group stage: IV	p53 mutation status: Mutant	anatomic location: Sigmoid colon	Distal
GSM1012527	Non-immune class	MSS	group stage: IV	age: <65	gender: F	T3+T4	n: 2	m: 1	group stage: IV	p53 mutation status: Wild-type	anatomic location: Descending colon	Distal
GSM1012528	MSI	MSI	group stage: I	age: ≥65	gender: F	T1+T2	n: 0	m: 0	group stage: I	p53 mutation status: Wild-type
GSM1012529	MSI	MSI	group stage: II	age: <65	gender: M	T3+T4	n: 0	m: 0	group stage: II	p53 mutation status: Mutant	anatomic location: Transverse colon
GSM1012531	MSI	MSI	group stage: II	age: ≥65	gender: M	T3+T4	n: 0	m: 0	group stage: II	p53 mutation status: Wild-type	anatomic location: Cecum	Proximal
GSM1012532	Non-immune class	MSS	group stage: I	age: <65	gender: F	T1+T2	n: 0	m: 0	group stage: I	p53 mutation status: Mutant	anatomic location: Cecum	Proximal
GSM1012533	Non-immune class	MSS	group stage: III	age: <65	gender: F	T3+T4	n: 2	m: 0	group stage: III	p53 mutation status: Mutant	anatomic location: Transverse colon
GSM1012535	MSI	MSI	group stage: IV	age: <65	gender: M	T3+T4	n: 1	m: 1	group stage: IV	p53 mutation status: Mutant	anatomic location: Ascending colon	Proximal
GSM1012538	Non-immune class	MSS	group stage: IV	age: ≥65	gender: F	T1+T2	n: 0	m: 1	group stage: IV	p53 mutation status: Wild-type	anatomic location: Transverse colon
GSM1012541	Non-immune class	MSS	group stage: IV	age: <65	gender: F	T3+T4	n: 0	m: 1	group stage: IV	p53 mutation status: Mutant	anatomic location: Cecum	Proximal
GSM1012542	Non-immune class	MSS	group stage: III	age: ≥65	gender: M	T3+T4	n: 2	m: 0	group stage: III	p53 mutation status: Mutant	anatomic location: Sigmoid colon	Distal
GSM1012543	Immune class	MSS	group stage: II	age: <65	gender: F	T3+T4	n: 0	m: 0	group stage: II	p53 mutation status: Mutant	anatomic location: Rectosigmoid	Distal
GSM1012544	Immune class	MSS	group stage: III	age: ≥65	gender: F	T3+T4	n: 2	m: 0	group stage: III	p53 mutation status: Mutant	anatomic location: Ascending colon	Proximal
GSM1012546	MSI	MSI	group stage: I	age: ≥65	gender: F	T1+T2	n: 0	m: 0	group stage: I	p53 mutation status: Mutant
GSM1012547	MSI	MSI	group stage: I	age: ≥65	gender: F	T1+T2	n: 0	m: 0	group stage: I	p53 mutation status: Wild-type
GSM1012549	MSI	MSI	group stage: IV	age: ≥65	gender: F	T3+T4	n: 2	m: 1	group stage: IV	p53 mutation status: Mutant	anatomic location: Transverse colon
GSM1012553	Non-immune class	MSS	group stage: II	age: ≥65	gender: F	T3+T4	n: 0	m: 0	group stage: II	p53 mutation status: Mutant	anatomic location: Rectosigmoid	Distal
GSM1012558	MSI	MSI	group stage: II	age: <65	gender: F	T3+T4	n: 0	m: 0	group stage: II	p53 mutation status: Wild-type
GSM1012561	Immune class	MSS	group stage: II	age: ≥65	gender: F	T3+T4	n: 0	m: 0	group stage: II	p53 mutation status: Mutant	anatomic location: Sigmoid colon	Distal
GSM1012562	Immune class	MSS	group stage: II	age: ≥65	gender: F	T3+T4	n: 0	m: 0	group stage: II	p53 mutation status: Mutant	anatomic location: Sigmoid colon	Distal
GSM1012564	Non-immune class	MSS	group stage: II	age: ≥65	gender: M	T3+T4	n: 0	m: 0	group stage: II	p53 mutation status: Wild-type	anatomic location: Descending colon	Distal
GSM1012565	Immune class	MSS	group stage: III	age: ≥65	gender: F	T3+T4	n: 1	m: 0	group stage: III	p53 mutation status: Wild-type	anatomic location: Sigmoid colon	Distal
GSM1012567	Immune class	MSS	group stage: III	age: ≥65	gender: F	T3+T4	n: 1	m: 0	group stage: III	p53 mutation status: Mutant	anatomic location: Sigmoid colon	Distal
GSM1012569	Immune class	MSS	group stage: II	age: <65	gender: M	T3+T4	n: 0	m: 0	group stage: II	p53 mutation status: Mutant	anatomic location: Rectum	Distal
GSM1012570	Immune class	MSS	group stage: IV	age: ≥65	gender: M	T3+T4	n: 0	m: 1	group stage: IV	p53 mutation status: Wild-type	anatomic location: Ascending colon	Proximal
GSM1012571	MSI	MSI	group stage: II	age: <65	gender: M	T3+T4	n: 0	m: 0	group stage: II	p53 mutation status: Mutant
GSM1012572	Non-immune class	MSS	group stage: II	age: ≥65	gender: M	T3+T4	n: 0	m: 0	group stage: II	p53 mutation status: Mutant	anatomic location: Cecum	Proximal
GSM1012574	Non-immune class	MSS	group stage: III	age: <65	gender: M	T1+T2	n: 2	m: 0	group stage: III	p53 mutation status: Mutant	anatomic location: Descending colon	Distal
GSM1012576	Non-immune class	MSS	group stage: IV	age: <65	gender: M	T3+T4	n: 2	m: 1	group stage: IV	p53 mutation status: Mutant	anatomic location: Ascending colon	Proximal
GSM1012577	MSI	MSI	group stage: IV	age: ≥65	gender: M	T3+T4	n: 1	m: 1	group stage: IV	p53 mutation status: Wild-type
GSM1012578	Immune class	MSS	group stage: II	age: ≥65	gender: F	T3+T4	n: 0	m: 0	group stage: II	p53 mutation status: Mutant	anatomic location: Sigmoid colon	Distal
GSM1012579	Non-immune class	MSS	group stage: I	age: <65	gender: F	T1+T2	n: 0	m: 0	group stage: I	p53 mutation status: Wild-type	anatomic location: Ascending colon	Proximal
GSM1012580	Non-immune class	MSS	group stage: II	age: ≥65	gender: F	T3+T4	n: 0	m: 0	group stage: II	p53 mutation status: Mutant	anatomic location: Sigmoid colon	Distal
GSM1012584	Non-immune class	MSS	group stage: I	age: ≥65	gender: M	T1+T2	n: 0	m: 0	group stage: I	p53 mutation status: Wild-type	anatomic location: Rectosigmoid	Distal
GSM1012586	Non-immune class	MSS	group stage: II	age: ≥65	gender: F	T3+T4	n: 0	m: 0	group stage: II	p53 mutation status: Wild-type	anatomic location: Cecum	Proximal
GSM1012587	Non-immune class	MSS	group stage: IV	age: <65	gender: F	T3+T4	n: 1	m: 1	group stage: IV	p53 mutation status: Wild-type	anatomic location: Transverse colon
GSM1012588	Non-immune class	MSS	group stage: I	age: <65	gender: M	T1+T2	n: 0	m: 0	group stage: I	p53 mutation status: Mutant	anatomic location: Sigmoid colon	Distal
GSM1012589	MSI	MSI	group stage: IV	age: <65	gender: M	T3+T4	n: 2	m: 1	group stage: IV	p53 mutation status: Wild-type
GSM1012591	Immune class	MSS	group stage: III	age: ≥65	gender: M	T3+T4	n: 2	m: 0	group stage: III	p53 mutation status: Mutant	anatomic location: Splenic Flexure	Distal
GSM1012593	Immune class	MSS	group stage: I	age: <65	gender: M	T1+T2	n: 0	m: 0	group stage: I	p53 mutation status: Mutant	anatomic location: Rectosigmoid	Distal
GSM1012597	MSI	MSI	group stage: III	age: ≥65	gender: F	T3+T4	n: 2	m: 0	group stage: III	p53 mutation status: Mutant
GSM1012600	Immune class	MSS	group stage: III	age: ≥65	gender: F	T3+T4	n: 2	m: 0	group stage: III	p53 mutation status: Mutant	anatomic location: Sigmoid colon	Distal
GSM1012602	Immune class	MSS	group stage: III	age: <65	gender: M	T3+T4	n: 2	m: 0	group stage: III	p53 mutation status: Wild-type	anatomic location: Descending colon	Distal
GSM1012604	MSI	MSI	group stage: IV	age: <65	gender: M	T3+T4	n: 1	m: 1	group stage: IV	p53 mutation status: Wild-type
GSM1012605	MSI	MSI	group stage: III	age: <65	gender: M	T3+T4	n: 1	m: 0	group stage: III	p53 mutation status: Mutant
GSM1012611	Immune class	MSS	group stage: II	age: ≥65	gender: M	T3+T4	n: 0	m: 0	group stage: II	p53 mutation status: Mutant	anatomic location: Ascending colon	Proximal
GSM1012615	MSI	MSI	group stage: III	age: <65	gender: F	T3+T4	n: 2	m: 0	group stage: III	p53 mutation status: Wild-type
GSM1012616	MSI	MSI	group stage: III	age: ≥65	gender: F	T3+T4	n: 2	m: 0	group stage: III	p53 mutation status: Mutant
GSM1012617	MSI	MSI	group stage: III	age: <65	gender: M	T1+T2	n: 1	m: 0	group stage: III	p53 mutation status: Wild-type
GSM1012618	Non-immune class	MSS	group stage: IV	age: <65	gender: M	T1+T2	n: 1	m: 1	group stage: IV	p53 mutation status: Mutant	anatomic location: Cecum	Proximal
GSM1012619	MSI	MSI	group stage: III	age: ≥65	gender: M	T3+T4	n: 1	m: 0	group stage: III	p53 mutation status: Wild-type
GSM1012620	MSI	MSI	group stage: I	age: ≥65	gender: F	T1+T2	n: 0	m: 0	group stage: I	p53 mutation status: Mutant
GSM1012622	MSI	MSI	group stage: III	age: <65	gender: M	T3+T4	n: 1	m: 0	group stage: III	p53 mutation status: Mutant
GSM1012624	MSI	MSI	group stage: III	age: ≥65	gender: F	T3+T4	n: 1	m: 0	group stage: III	p53 mutation status: Mutant
GSM1012627	MSI	MSI	group stage: IV	age: <65	gender: F	T3+T4	n: 2	m: 1	group stage: IV	p53 mutation status: Wild-type
GSM1012629	Non-immune class	MSS	group stage: IV	age: ≥65	gender: M	T3+T4	n: 1	m: 1	group stage: IV	p53 mutation status: Mutant	anatomic location: Transverse colon
GSM1012631	MSI	MSI	group stage: II	age: <65	gender: F	T3+T4	n: 0	m: 0	group stage: II	p53 mutation status: NA
GSM1012634	MSI	MSI	group stage: II	age: <65	gender: F	T3+T4	n: 0	m: 0	group stage: II	p53 mutation status: NA
GSM1012635	Immune class	MSS	group stage: IV	age: ≥65	gender: M	T3+T4	n: 1	m: 1	group stage: IV	p53 mutation status: Mutant	anatomic location: Ascending colon	Proximal
GSM1012639	Non-immune class	MSS	group stage: IV	age: ≥65	gender: F	T3+T4	n: 0	m: 1	group stage: IV	p53 mutation status: Wild-type	anatomic location: Descending colon	Distal
GSM1012643	Non-immune class	MSS	group stage: IV	age: <65	gender: M	T3+T4	n: 1	m: 1	group stage: IV	p53 mutation status: Mutant	anatomic location: Rectum	Distal
GSM1012645	MSI	MSI	group stage: I	age: <65	gender: F	T1+T2	n: 0	m: 0	group stage: I	p53 mutation status: NA
GSM1012651	Non-immune class	MSS	group stage: IV	age: <65	gender: M	T3+T4	n: 0	m: 1	group stage: IV	p53 mutation status: Wild-type	anatomic location: Cecum	Proximal

## Sheet: GSE4554
Sample	MSI_status	group
GSM101781	MSS	Non-immune class
GSM101782	MSS	Non-immune class
GSM101783	MSI	MSI
GSM101784	MSS	Non-immune class
GSM101785	MSI	MSI
GSM101786	MSS	Immune class
GSM101787	MSS	Immune class
GSM101788	MSS	Non-immune class
GSM101789	MSS	Immune class
GSM101790	MSS	Non-immune class
GSM101791	MSS	Immune class
GSM101792	MSS	Immune class
GSM101793	MSS	Non-immune class
GSM101794	MSS	Immune class
GSM101795	MSI	MSI
GSM101796	MSI	MSI
GSM101797	MSS	Immune class
GSM101798	MSS	Non-immune class
GSM101799	MSI	MSI
GSM101800	MSI	MSI
GSM101801	MSS	Non-immune class
GSM101802	MSI	MSI
GSM101803	MSS	Non-immune class
GSM101804	MSS	Non-immune class
GSM101805	MSS	Non-immune class
GSM101806	MSS	Non-immune class
GSM101807	MSS	Immune class
GSM101808	MSS	Immune class
GSM101809	MSS	Non-immune class
GSM101810	MSS	Non-immune class
GSM101811	MSS	Non-immune class
GSM101812	MSS	Non-immune class
GSM101813	MSS	Non-immune class
GSM101814	MSS	Non-immune class
GSM101815	MSS	Non-immune class
GSM101816	MSS	Immune class
GSM101817	MSS	Non-immune class
GSM101818	MSS	Non-immune class
GSM101819	MSS	Non-immune class
GSM101820	MSS	Non-immune class
GSM101821	MSS	Non-immune class
GSM101822	MSS	Non-immune class
GSM101823	MSS	Non-immune class
GSM101824	MSS	Non-immune class
GSM101825	MSS	Non-immune class
GSM101826	MSS	Non-immune class
GSM101827	MSI	MSI
GSM101828	MSI	MSI
GSM101829	MSS	Non-immune class
GSM101830	MSS	Non-immune class
GSM101831	MSS	Non-immune class
GSM101832	MSS	Non-immune class
GSM101833	MSS	Non-immune class
GSM101834	MSI	MSI
GSM101835	MSS	Immune class
GSM101836	MSS	Immune class
GSM101837	MSS	Non-immune class
GSM101838	MSS	Immune class
GSM101839	MSS	Immune class
GSM101840	MSI	MSI
GSM101841	MSI	MSI
GSM101842	MSI	MSI
GSM101843	MSI	MSI
GSM101844	MSI	MSI
GSM101845	MSI	MSI
GSM101846	MSI	MSI
GSM101847	MSI	MSI
GSM101848	MSI	MSI
GSM101849	MSI	MSI
GSM101850	MSI	MSI
GSM101851	MSI	MSI
GSM101852	MSI	MSI
GSM101853	MSI	MSI
GSM101854	MSI	MSI
GSM101855	MSI	MSI
GSM101856	MSI	MSI
GSM101857	MSI	MSI
GSM101858	MSI	MSI
GSM101859	MSI	MSI
GSM101860	MSI	MSI
GSM101861	MSI	MSI
GSM101862	MSI	MSI
GSM101863	MSS	Immune class
GSM101864	MSS	Immune class

## Sheet: GSE13067
SampleID	MSI_status	group
GSM327282	MSI	MSI
GSM327283	MSS	Non-immune class
GSM327284	MSS	Non-immune class
GSM327285	MSS	Non-immune class
GSM327286	MSS	Non-immune class
GSM327287	MSS	Non-immune class
GSM327288	MSI	MSI
GSM327289	MSS	Non-immune class
GSM327290	MSS	Non-immune class
GSM327291	MSS	Immune class
GSM327292	MSS	Non-immune class
GSM327293	MSS	Immune class
GSM327294	MSS	Non-immune class
GSM327295	MSS	Non-immune class
GSM327296	MSS	Non-immune class
GSM327297	MSS	Immune class
GSM327298	MSS	Immune class
GSM327299	MSS	Non-immune class
GSM327300	MSS	Non-immune class
GSM327301	MSS	Immune class
GSM327302	MSS	Immune class
GSM327303	MSS	Non-immune class
GSM327304	MSS	Non-immune class
GSM327305	MSS	Non-immune class
GSM327306	MSS	Non-immune class
GSM327307	MSS	Non-immune class
GSM327308	MSS	Non-immune class
GSM327309	MSI	MSI
GSM327310	MSI	MSI
GSM327311	MSI	MSI
GSM327312	MSS	Non-immune class
GSM327313	MSI	MSI
GSM327314	MSS	Non-immune class
GSM327315	MSS	Immune class
GSM327316	MSS	Immune class
GSM327317	MSS	Immune class
GSM327318	MSS	Non-immune class
GSM327319	MSS	Non-immune class
GSM327320	MSS	Non-immune class
GSM327321	MSS	Non-immune class
GSM327322	MSS	Immune class
GSM327323	MSS	Non-immune class
GSM327324	MSI	MSI
GSM327325	MSI	MSI
GSM327326	MSS	Non-immune class
GSM327327	MSS	Immune class
GSM327328	MSS	Immune class
GSM327329	MSS	Non-immune class
GSM327330	MSS	Immune class
GSM327331	MSI	MSI
GSM327332	MSS	Non-immune class
GSM327333	MSS	Immune class
GSM327334	MSS	Non-immune class
GSM327335	MSS	Non-immune class
GSM327336	MSS	Non-immune class
GSM327337	MSS	Non-immune class
GSM327338	MSS	Non-immune class
GSM327339	MSS	Immune class
GSM327340	MSS	Non-immune class
GSM327341	MSS	Immune class
GSM327342	MSS	Non-immune class
GSM327343	MSS	Non-immune class
GSM327344	MSS	Immune class
GSM327345	MSS	Immune class
GSM327346	MSS	Non-immune class
GSM327347	MSS	Non-immune class
GSM327348	MSS	Immune class
GSM327349	MSS	Non-immune class
GSM327350	MSS	Non-immune class
GSM327351	MSS	Immune class
GSM327352	MSI	MSI
GSM327353	MSI	MSI
GSM327354	MSS	Immune class
GSM327355	MSS	Non-immune class

## Sheet: GSE13294
Sample	MSI_status	group
GSM335510	MSS	Non-immune class
GSM335511	MSI	MSI
GSM335512	MSS	Immune class
GSM335513	MSS	Non-immune class
GSM335514	MSS	Immune class
GSM335515	MSS	Non-immune class
GSM335516	MSS	Immune class
GSM335517	MSS	Non-immune class
GSM335518	MSI	MSI
GSM335519	MSI	MSI
GSM335520	MSS	Immune class
GSM335521	MSS	Immune class
GSM335522	MSS	Non-immune class
GSM335523	MSS	Non-immune class
GSM335524	MSS	Immune class
GSM335525	MSI	MSI
GSM335526	MSS	Immune class
GSM335527	MSI	MSI
GSM335528	MSS	Non-immune class
GSM335529	MSI	MSI
GSM335530	MSI	MSI
GSM335531	MSS	Non-immune class
GSM335532	MSI	MSI
GSM335533	MSS	Immune class
GSM335534	MSS	Immune class
GSM335535	MSS	Immune class
GSM335536	MSS	Immune class
GSM335537	MSS	Non-immune class
GSM335538	MSS	Immune class
GSM335539	MSS	Immune class
GSM335540	MSS	Non-immune class
GSM335541	MSI	MSI
GSM335542	MSI	MSI
GSM335543	MSI	MSI
GSM335544	MSI	MSI
GSM335545	MSI	MSI
GSM335546	MSI	MSI
GSM335547	MSS	Non-immune class
GSM335548	MSS	Non-immune class
GSM335549	MSS	Non-immune class
GSM335550	MSS	Non-immune class
GSM335551	MSI	MSI
GSM335552	MSS	Immune class
GSM335553	MSS	Non-immune class
GSM335554	MSS	Non-immune class
GSM335555	MSI	MSI
GSM335556	MSS	Non-immune class
GSM335557	MSS	Non-immune class
GSM335558	MSS	Non-immune class
GSM335559	MSI	MSI
GSM335560	MSI	MSI
GSM335561	MSS	Non-immune class
GSM335562	MSI	MSI
GSM335563	MSI	MSI
GSM335564	MSS	Immune class
GSM335565	MSI	MSI
GSM335566	MSI	MSI
GSM335567	MSS	Non-immune class
GSM335568	MSS	Non-immune class
GSM335569	MSS	Non-immune class
GSM335570	MSS	Non-immune class
GSM335571	MSS	Non-immune class
GSM335572	MSS	Non-immune class
GSM335573	MSI	MSI
GSM335574	MSI	MSI
GSM335575	MSS	Immune class
GSM335576	MSI	MSI
GSM335577	MSI	MSI
GSM335578	MSI	MSI
GSM335579	MSS	Non-immune class
GSM335580	MSS	Immune class
GSM335581	MSS	Non-immune class
GSM335582	MSS	Non-immune class
GSM335583	MSS	Non-immune class
GSM335584	MSS	Non-immune class
GSM335585	MSI	MSI
GSM335586	MSS	Non-immune class
GSM335587	MSS	Non-immune class
GSM335588	MSS	Immune class
GSM335589	MSS	Non-immune class
GSM335590	MSS	Non-immune class
GSM335591	MSS	Non-immune class
GSM335592	MSS	Immune class
GSM335593	MSS	Non-immune class
GSM335594	MSS	Non-immune class
GSM335595	MSI	MSI
GSM335596	MSS	Non-immune class
GSM335597	MSI	MSI
GSM335598	MSS	Non-immune class
GSM335599	MSS	Non-immune class
GSM335600	MSS	Non-immune class
GSM335601	MSS	Non-immune class
GSM335602	MSS	Non-immune class
GSM335603	MSS	Immune class
GSM335604	MSS	Immune class
GSM335605	MSS	Non-immune class
GSM335606	MSS	Immune class
GSM335607	MSS	Non-immune class
GSM335608	MSS	Immune class
GSM335609	MSS	Non-immune class
GSM335610	MSS	Immune class
GSM335611	MSS	Non-immune class
GSM335612	MSS	Immune class
GSM335613	MSS	Non-immune class
GSM335614	MSI	MSI
GSM335615	MSS	Non-immune class
GSM335616	MSS	Non-immune class
GSM335617	MSS	Immune class
GSM335618	MSI	MSI
GSM335619	MSI	MSI
GSM335620	MSI	MSI
GSM335621	MSI	MSI
GSM335622	MSI	MSI
GSM335623	MSI	MSI
GSM335624	MSI	MSI
GSM335625	MSI	MSI
GSM335626	MSI	MSI
GSM335627	MSI	MSI
GSM335628	MSI	MSI
GSM335629	MSI	MSI
GSM335630	MSI	MSI
GSM335631	MSI	MSI
GSM335632	MSI	MSI
GSM335633	MSI	MSI
GSM335634	MSI	MSI
GSM335635	MSI	MSI
GSM335636	MSI	MSI
GSM335637	MSI	MSI
GSM335638	MSI	MSI
GSM335639	MSI	MSI
GSM335640	MSI	MSI
GSM335641	MSI	MSI
GSM335642	MSI	MSI
GSM335643	MSI	MSI
GSM335644	MSI	MSI
GSM335645	MSI	MSI
GSM335646	MSI	MSI
GSM335647	MSI	MSI
GSM335648	MSI	MSI
GSM335649	MSI	MSI
GSM335650	MSI	MSI
GSM335651	MSI	MSI
GSM335652	MSI	MSI
GSM335653	MSI	MSI
GSM335654	MSI	MSI
GSM335655	MSI	MSI
GSM335656	MSI	MSI
GSM335657	MSI	MSI
GSM335658	MSI	MSI
GSM335659	MSI	MSI
GSM335660	MSI	MSI
GSM335661	MSI	MSI
GSM335662	MSI	MSI
GSM335663	MSI	MSI
GSM335664	MSI	MSI

## Sheet: GSE18088
!Sample_geo_accession	!Sample_characteristics_ch1	!Sample_characteristics_ch1	!Sample_characteristics_ch1	!Sample_characteristics_ch1	group
GSM452148	gender: male	MSI	age at diagnosis, years: 61	grading: G2	MSI
GSM452149	gender: female	MSS	age at diagnosis, years: 65	grading: G3	Non-immune class
GSM452150	gender: female	MSS	age at diagnosis, years: 56	grading: G3	Non-immune class
GSM452151	gender: male	MSS	age at diagnosis, years: 56	grading: G2	Non-immune class
GSM452152	gender: male	MSS	age at diagnosis, years: 74	grading: G2	Non-immune class
GSM452153	gender: male	MSI	age at diagnosis, years: 56	grading: G2	MSI
GSM452154	gender: female	MSS	age at diagnosis, years: 75	grading: G2	Non-immune class
GSM452155	gender: female	MSS	age at diagnosis, years: 75	grading: G3	Non-immune class
GSM452156	gender: male	MSS	age at diagnosis, years: 58	grading: G2	Immune class
GSM452157	gender: female	MSI	age at diagnosis, years: 75	grading: G3	MSI
GSM452158	gender: male	MSS	age at diagnosis, years: 68	grading: G3	Immune class
GSM452159	gender: female	MSI	age at diagnosis, years: 72	grading: G2	MSI
GSM452160	gender: female	MSS	age at diagnosis, years: 59	grading: G2	Non-immune class
GSM452161	gender: male	MSS	age at diagnosis, years: 66	grading: G2	Immune class
GSM452162	gender: female	MSS	age at diagnosis, years: 70	grading: G2	Immune class
GSM452163	gender: female	MSI	age at diagnosis, years: 74	grading: G3	MSI
GSM452164	gender: female	MSS	age at diagnosis, years: 60	grading: G2	Immune class
GSM452165	gender: male	MSS	age at diagnosis, years: 74	grading: G2	Immune class
GSM452166	gender: female	MSS	age at diagnosis, years: 71	grading: G3	Non-immune class
GSM452167	gender: female	MSS	age at diagnosis, years: 84	grading: G3	Immune class
GSM452168	gender: male	MSI	age at diagnosis, years: 60	grading: G3	MSI
GSM452169	gender: female	MSI	age at diagnosis, years: 85	grading: G3	MSI
GSM452170	gender: male	MSS	age at diagnosis, years: 71	grading: G3	Non-immune class
GSM452171	gender: male	MSS	age at diagnosis, years: 65	grading: G2	Non-immune class
GSM452172	gender: male	MSS	age at diagnosis, years: 66	grading: G2	Non-immune class
GSM452173	gender: female	MSI	age at diagnosis, years: 73	grading: G2	MSI
GSM452174	gender: male	MSI	age at diagnosis, years: 78	grading: G2	MSI
GSM452175	gender: male	MSI	age at diagnosis, years: 34	grading: G3	MSI
GSM452176	gender: male	MSS	age at diagnosis, years: 49	grading: G2	Non-immune class
GSM452177	gender: male	MSS	age at diagnosis, years: 81	grading: G3	Non-immune class
GSM452178	gender: female	MSS	age at diagnosis, years: 55	grading: G2	Non-immune class
GSM452179	gender: female	MSI	age at diagnosis, years: 77	grading: G2	MSI
GSM452180	gender: male	MSI	age at diagnosis, years: 49	grading: G1	MSI
GSM452181	gender: male	MSS	age at diagnosis, years: 83	grading: G2	Immune class
GSM452182	gender: male	MSI	age at diagnosis, years: 56	grading: G2	MSI
GSM452183	gender: female	MSI	age at diagnosis, years: 59	grading: G2	MSI
GSM452184	gender: female	MSI	age at diagnosis, years: 46	grading: G2	MSI
GSM452185	gender: female	MSS	age at diagnosis, years: 64	grading: G2	Non-immune class
GSM452186	gender: female	MSS	age at diagnosis, years: 65	grading: G2	Immune class
GSM452187	gender: male	MSS	age at diagnosis, years: 63	grading: G2	Non-immune class
GSM452188	gender: female	MSI	age at diagnosis, years: 43	grading: G2	MSI
GSM452189	gender: male	MSI	age at diagnosis, years: 85	grading: G2	MSI
GSM452190	gender: female	MSS	age at diagnosis, years: 82	grading: G2	Immune class
GSM452191	gender: male	MSS	age at diagnosis, years: 62	grading: G2	Immune class
GSM452192	gender: female	MSS	age at diagnosis, years: 70	grading: G2	Non-immune class
GSM452193	gender: male	MSS	age at diagnosis, years: 71	grading: G2	Non-immune class
GSM452194	gender: female	MSS	age at diagnosis, years: 40	grading: G2	Non-immune class
GSM452195	gender: female	MSS	age at diagnosis, years: 73	grading: G3	Non-immune class
GSM452196	gender: male	MSS	age at diagnosis, years: 81	grading: G2	Immune class
GSM452197	gender: male	MSI	age at diagnosis, years: 40	grading: G3	MSI
GSM452198	gender: male	MSS	age at diagnosis, years: 62	grading: G1	Non-immune class
GSM452199	gender: female	MSS	age at diagnosis, years: 70	grading: G3	Immune class
GSM452200	gender: female	MSI	age at diagnosis, years: 61	grading: G2	MSI

## Sheet: GSE75316
!Sample_geo_accession	!Sample_characteristics_ch1	!Sample_characteristics_ch1	!Sample_characteristics_ch1	!Sample_characteristics_ch1	MSI_status	group
GSM1949449	age at diagnosis: 75	gender: male	tumor stage: Tumor stage III	primary site: left	MSS	Non-immune class
GSM1949450	age at diagnosis: 83	gender: female	tumor stage: Tumor stage III	primary site: right	MSI	MSI
GSM1949451	age at diagnosis: 92	gender: female	tumor stage: Tumor stage II	primary site: right	MSI	MSI
GSM1949452	age at diagnosis: 51	gender: male	tumor stage: Tumor stage III	primary site: right	MSS	Immune class
GSM1949453	age at diagnosis: 64	gender: female	tumor stage: Tumor stage III	primary site: left	MSS	Immune class
GSM1949454	age at diagnosis: 74	gender: female	tumor stage: Tumor stage II	primary site: right	MSS	Non-immune class
GSM1949455	age at diagnosis: 61	gender: male	tumor stage: Tumor stage II	primary site: left	MSS	Non-immune class
GSM1949456	age at diagnosis: 74	gender: male	tumor stage: Tumor stage III	primary site: left	MSS	Immune class
GSM1949457	age at diagnosis: 62	gender: male	tumor stage: Tumor stage III	primary site: right	MSS	Immune class
GSM1949458	age at diagnosis: 46	gender: male	tumor stage: Tumor stage IV	primary site: left	MSS	Non-immune class
GSM1949459	age at diagnosis: 56	gender: female	tumor stage: Tumor stage III	primary site: left	MSS	Non-immune class
GSM1949460	age at diagnosis: 62	gender: male	tumor stage: Tumor stage I	primary site: left	MSS	Non-immune class
GSM1949461	age at diagnosis: 62	gender: male	tumor stage: Tumor stage II	primary site: right	MSI	MSI
GSM1949462	age at diagnosis: 83	gender: male	tumor stage: Tumor stage II	primary site: right	MSI	MSI
GSM1949463	age at diagnosis: 80	gender: male	tumor stage: Tumor stage II	primary site: right	MSS	Non-immune class
GSM1949464	age at diagnosis: 72	gender: female	tumor stage: Tumor stage III	primary site: right	MSI	MSI
GSM1949465	age at diagnosis: 62	gender: male	tumor stage: Tumor stage IV	primary site: left	MSS	Immune class
GSM1949466	age at diagnosis: 60	gender: male	tumor stage: Tumor stage I	primary site: left	MSS	Non-immune class
GSM1949467	age at diagnosis: 67	gender: male	tumor stage: Tumor stage IV	primary site: left	MSS	Non-immune class
GSM1949468	age at diagnosis: 79	gender: female	tumor stage: Tumor stage III	primary site: right	MSI	MSI
GSM1949469	age at diagnosis: 67	gender: male	tumor stage: Tumor stage II	primary site: left	MSS	Non-immune class
GSM1949470	age at diagnosis: 67	gender: female	tumor stage: Tumor stage III	primary site: left	MSS	Non-immune class
GSM1949471	age at diagnosis: 44	gender: male	tumor stage: Tumor stage II	primary site: right	MSS	Non-immune class
GSM1949472	age at diagnosis: 60	gender: male	tumor stage: Tumor stage II	primary site: right	MSS	Non-immune class
GSM1949473	age at diagnosis: 82	gender: male	tumor stage: Tumor stage II	primary site: right	MSS	Immune class
GSM1949474	age at diagnosis: 69	gender: male	tumor stage: Tumor stage III	primary site: right	MSS	Non-immune class
GSM1949475	age at diagnosis: 67	gender: female	tumor stage: Tumor stage I	primary site: left	MSS	Non-immune class
GSM1949476	age at diagnosis: 92	gender: male	tumor stage: Tumor stage II	primary site: right	MSS	Non-immune class
GSM1949477	age at diagnosis: 53	gender: female	tumor stage: Tumor stage III	primary site: right	MSS	Immune class
GSM1949478	age at diagnosis: 84	gender: male	tumor stage: Tumor stage IV	primary site: left	MSS	Non-immune class
GSM1949479	age at diagnosis: 68	gender: female	tumor stage: Tumor stage II	primary site: right	MSS	Non-immune class
GSM1949480	age at diagnosis: 54	gender: male	tumor stage: Tumor stage IV	primary site: right	MSS	Immune class
GSM1949481	age at diagnosis: 47	gender: female	tumor stage: Tumor stage I	primary site: right	MSS	Immune class
GSM1949482	age at diagnosis: 79	gender: male	tumor stage: Tumor stage IV	primary site: left	MSS	Non-immune class
GSM1949483	age at diagnosis: 73	gender: male	tumor stage: Tumor stage I	primary site: right	MSS	Non-immune class
GSM1949484	age at diagnosis: 74	gender: male	tumor stage: Tumor stage I	primary site: left	MSS	Non-immune class
GSM1949485	age at diagnosis: 30	gender: female	tumor stage: Tumor stage II	primary site: left	MSS	Non-immune class
GSM1949486	age at diagnosis: 65	gender: male	tumor stage: Tumor stage IV	primary site: left	MSS	Non-immune class
GSM1949487	age at diagnosis: 79	gender: female	tumor stage: Tumor stage II	primary site: right	MSI	MSI
GSM1949488	age at diagnosis: 54	gender: female	tumor stage: Tumor stage II	primary site: right	MSI	MSI
GSM1949489	age at diagnosis: 66	gender: female	tumor stage: Tumor stage II	primary site: right	MSS	Non-immune class
GSM1949490	age at diagnosis: 70	gender: male	tumor stage: Tumor stage II	primary site: left	MSS	Immune class
GSM1949491	age at diagnosis: 66	gender: male	tumor stage: Tumor stage III	primary site: left	MSS	Immune class
GSM1949492	age at diagnosis: 59	gender: male	tumor stage: Tumor stage III	primary site: left	MSI	MSI
GSM1949493	age at diagnosis: 79	gender: male	tumor stage: Tumor stage IV	primary site: left	MSS	Non-immune class
GSM1949494	age at diagnosis: 66	gender: male	tumor stage: Tumor stage II	primary site: left	MSS	Immune class
GSM1949495	age at diagnosis: 83	gender: male	tumor stage: Tumor stage III	primary site: left	MSS	Immune class
GSM1949496	age at diagnosis: 57	gender: male	tumor stage: Tumor stage IV	primary site: right	MSS	Immune class
GSM1949497	age at diagnosis: 63	gender: female	tumor stage: Tumor stage II	primary site: left	MSI	MSI
GSM1949498	age at diagnosis: 59	gender: male	tumor stage: Tumor stage IV	primary site: left	MSS	Non-immune class
GSM1949499	age at diagnosis: 75	gender: female	tumor stage: Tumor stage IV	primary site: left	MSS	Non-immune class
GSM1949500	age at diagnosis: 78	gender: male	tumor stage: Tumor stage II	primary site: right	MSI	MSI
GSM1949501	age at diagnosis: 59	gender: male	tumor stage: Tumor stage III	primary site: left	MSS	Non-immune class
GSM1949502	age at diagnosis: 74	gender: male	tumor stage: Tumor stage II	primary site: left	MSS	Immune class
GSM1949503	age at diagnosis: 78	gender: male	tumor stage: Tumor stage II	primary site: left	MSS	Immune class
GSM1949504	age at diagnosis: 65	gender: male	tumor stage: Tumor stage II	primary site: left	MSS	Non-immune class
GSM1949505	age at diagnosis: 73	gender: male	tumor stage: Tumor stage III	primary site: right	MSS	Non-immune class
GSM1949506	age at diagnosis: 64	gender: male	tumor stage: Tumor stage II	primary site: left	MSS	Non-immune class
GSM1949507	age at diagnosis: 79	gender: male	tumor stage: Tumor stage IV	primary site: left	MSS	Immune class

## Sheet: GSE35896
!Sample_geo_accession	!Sample_characteristics_ch1	!Sample_characteristics_ch1	!Sample_characteristics_ch1	!Sample_characteristics_ch1	!Sample_characteristics_ch1	!Sample_characteristics_ch1	!Sample_characteristics_ch1	!Sample_characteristics_ch1		group
GSM877126	kras.mutation: Y	braf.mutation: N	apc.mutation: Y	p53.mutation: N	pik3ca.mutation: N	pten.mutation: N	gender: Female	microsatellite.status: MSS		Non-immune class
GSM877127	kras.mutation: N	braf.mutation: N	apc.mutation: N	p53.mutation: N	pik3ca.mutation: Y	pten.mutation: Y	gender: Male	microsatellite.status: MSI		MSI
GSM877128	kras.mutation: N	braf.mutation: Y	apc.mutation: N	p53.mutation: N	pik3ca.mutation: N	pten.mutation: N	gender: Female	microsatellite.status: MSS		Non-immune class
GSM877129	kras.mutation: N	braf.mutation: N	apc.mutation: N	p53.mutation: Y	pik3ca.mutation: N	pten.mutation: N	gender: Male	microsatellite.status: MSS		Non-immune class
GSM877130	kras.mutation: N	braf.mutation: N	apc.mutation: N	p53.mutation: Y	pik3ca.mutation: N	pten.mutation: N	gender: Male	microsatellite.status: MSS		Immune class
GSM877131	kras.mutation: N	braf.mutation: N	apc.mutation: Y	p53.mutation: N	pik3ca.mutation: N	pten.mutation: N	gender: Male	microsatellite.status: MSS		Immune class
GSM877132	kras.mutation: Y	braf.mutation: N	apc.mutation: Y	p53.mutation: N	pik3ca.mutation: N	pten.mutation: N	gender: Female	microsatellite.status: MSS		Immune class
GSM877133	kras.mutation: N	braf.mutation: N	apc.mutation: Y	p53.mutation: N	pik3ca.mutation: Y	pten.mutation: Y	gender: Male	microsatellite.status: MSS		Non-immune class
GSM877134	kras.mutation: Y	braf.mutation: N	apc.mutation: Y	p53.mutation: Y	pik3ca.mutation: Y	pten.mutation: N	gender: Male	microsatellite.status: MSS		Non-immune class
GSM877135	kras.mutation: N	braf.mutation: N	apc.mutation: Y	p53.mutation: Y	pik3ca.mutation: N	pten.mutation: N	gender: Male	microsatellite.status: MSS		Non-immune class
GSM877136	kras.mutation: Y	braf.mutation: N	apc.mutation: Y	p53.mutation: N	pik3ca.mutation: N	pten.mutation: N	gender: Male	microsatellite.status: MSS		Non-immune class
GSM877137	kras.mutation: N	braf.mutation: N	apc.mutation: Y	p53.mutation: Y	pik3ca.mutation: N	pten.mutation: N	gender: Male	microsatellite.status: MSS		Non-immune class
GSM877138	kras.mutation: N	braf.mutation: N	apc.mutation: Y	p53.mutation: N	pik3ca.mutation: N	pten.mutation: N	gender: Male	microsatellite.status: MSI		MSI
GSM877139	kras.mutation: Y	braf.mutation: N	apc.mutation: Y	p53.mutation: Y	pik3ca.mutation: N	pten.mutation: N	gender: Female	microsatellite.status: MSS		Non-immune class
GSM877140	kras.mutation: Y	braf.mutation: N	apc.mutation: Y	p53.mutation: Y	pik3ca.mutation: N	pten.mutation: N	gender: Female	microsatellite.status: MSI		MSI
GSM877141	kras.mutation: Y	braf.mutation: N	apc.mutation: Y	p53.mutation: Y	pik3ca.mutation: N	pten.mutation: N	gender: Female	microsatellite.status: MSS		Non-immune class
GSM877142	kras.mutation: N	braf.mutation: N	apc.mutation: N	p53.mutation: N	pik3ca.mutation: N	pten.mutation: N	gender: Male	microsatellite.status: MSS		Immune class
GSM877143	kras.mutation: Y	braf.mutation: N	apc.mutation: Y	p53.mutation: Y	pik3ca.mutation: N	pten.mutation: N	gender: Female	microsatellite.status: MSS		Immune class
GSM877144	kras.mutation: N	braf.mutation: Y	apc.mutation: N	p53.mutation: N	pik3ca.mutation: N	pten.mutation: N	gender: Male	microsatellite.status: MSS		Non-immune class
GSM877145	kras.mutation: Y	braf.mutation: N	apc.mutation: Y	p53.mutation: Y	pik3ca.mutation: N	pten.mutation: N	gender: Male	microsatellite.status: MSS		Immune class
GSM877146	kras.mutation: N	braf.mutation: N	apc.mutation: N	p53.mutation: N	pik3ca.mutation: N	pten.mutation: N	gender: Female	microsatellite.status: MSS		Immune class
GSM877147	kras.mutation: Y	braf.mutation: N	apc.mutation: N	p53.mutation: N	pik3ca.mutation: Y	pten.mutation: N	gender: Male	microsatellite.status: MSS		Immune class
GSM877148	kras.mutation: N	braf.mutation: N	apc.mutation: N	p53.mutation: Y	pik3ca.mutation: N	pten.mutation: N	gender: Male	microsatellite.status: MSS		Non-immune class
GSM877149	kras.mutation: N	braf.mutation: N	apc.mutation: Y	p53.mutation: Y	pik3ca.mutation: N	pten.mutation: N	gender: Male	microsatellite.status: MSS		Non-immune class
GSM877151	kras.mutation: N	braf.mutation: N	apc.mutation: N	p53.mutation: Y	pik3ca.mutation: N	pten.mutation: N	gender: Male	microsatellite.status: MSS		Immune class
GSM877152	kras.mutation: Y	braf.mutation: N	apc.mutation: N	p53.mutation: N	pik3ca.mutation: N	pten.mutation: N	gender: Male	microsatellite.status: MSS		Immune class
GSM877153	kras.mutation: N	braf.mutation: Y	apc.mutation: N	p53.mutation: N	pik3ca.mutation: N	pten.mutation: N	gender: Female	microsatellite.status: MSS		Non-immune class
GSM877154	kras.mutation: Y	braf.mutation: N	apc.mutation: Y	p53.mutation: N	pik3ca.mutation: Y	pten.mutation: N	gender: Female	microsatellite.status: MSS		Immune class
GSM877155	kras.mutation: Y	braf.mutation: N	apc.mutation: Y	p53.mutation: N	pik3ca.mutation: N	pten.mutation: N	gender: Female	microsatellite.status: MSS		Immune class
GSM877156	kras.mutation: N	braf.mutation: N	apc.mutation: Y	p53.mutation: N	pik3ca.mutation: N	pten.mutation: N	gender: Male	microsatellite.status: MSI		MSI
GSM877157	kras.mutation: N	braf.mutation: N	apc.mutation: N	p53.mutation: Y	pik3ca.mutation: N	pten.mutation: N	gender: Female	microsatellite.status: MSS		Non-immune class
GSM877158	kras.mutation: Y	braf.mutation: N	apc.mutation: Y	p53.mutation: Y	pik3ca.mutation: N	pten.mutation: N	gender: Female	microsatellite.status: MSS		Immune class
GSM877159	kras.mutation: N	braf.mutation: N	apc.mutation: Y	p53.mutation: N	pik3ca.mutation: N	pten.mutation: N	gender: Male	microsatellite.status: MSS		Non-immune class
GSM877160	kras.mutation: N	braf.mutation: N	apc.mutation: Y	p53.mutation: Y	pik3ca.mutation: Y	pten.mutation: N	gender: Female	microsatellite.status: MSS		Non-immune class
GSM877161	kras.mutation: N	braf.mutation: N	apc.mutation: Y	p53.mutation: N	pik3ca.mutation: N	pten.mutation: N	gender: Male	microsatellite.status: MSS		Non-immune class
GSM877162	kras.mutation: N	braf.mutation: Y	apc.mutation: N	p53.mutation: N	pik3ca.mutation: N	pten.mutation: Y	gender: Female	microsatellite.status: MSI		MSI
GSM877163	kras.mutation: Y	braf.mutation: N	apc.mutation: Y	p53.mutation: N	pik3ca.mutation: N	pten.mutation: N	gender: Female	microsatellite.status: MSS		Non-immune class
GSM877164	kras.mutation: Y	braf.mutation: N	apc.mutation: Y	p53.mutation: N	pik3ca.mutation: Y	pten.mutation: N	gender: Female	microsatellite.status: MSS		Non-immune class
GSM877165	kras.mutation: Y	braf.mutation: N	apc.mutation: Y	p53.mutation: Y	pik3ca.mutation: N	pten.mutation: N	gender: Female	microsatellite.status: MSS		Immune class
GSM877166	kras.mutation: N	braf.mutation: Y	apc.mutation: Y	p53.mutation: N	pik3ca.mutation: N	pten.mutation: N	gender: Female	microsatellite.status: MSS		Non-immune class
GSM877167	kras.mutation: Y	braf.mutation: N	apc.mutation: Y	p53.mutation: N	pik3ca.mutation: N	pten.mutation: N	gender: Male	microsatellite.status: MSS		Immune class
GSM877168	kras.mutation: N	braf.mutation: N	apc.mutation: Y	p53.mutation: Y	pik3ca.mutation: N	pten.mutation: N	gender: Female	microsatellite.status: MSS		Immune class
GSM877169	kras.mutation: N	braf.mutation: N	apc.mutation: Y	p53.mutation: N	pik3ca.mutation: Y	pten.mutation: N	gender: Female	microsatellite.status: MSS		Non-immune class
GSM877170	kras.mutation: Y	braf.mutation: N	apc.mutation: Y	p53.mutation: Y	pik3ca.mutation: N	pten.mutation: N	gender: Female	microsatellite.status: MSS		Non-immune class
GSM877171	kras.mutation: Y	braf.mutation: N	apc.mutation: N	p53.mutation: N	pik3ca.mutation: N	pten.mutation: N	gender: Male	microsatellite.status: MSS		Non-immune class
GSM877173	kras.mutation: N	braf.mutation: N	apc.mutation: Y	p53.mutation: N	pik3ca.mutation: Y	pten.mutation: N	gender: Male	microsatellite.status: MSS		Immune class
GSM877174	kras.mutation: Y	braf.mutation: N	apc.mutation: Y	p53.mutation: Y	pik3ca.mutation: N	pten.mutation: N	gender: Female	microsatellite.status: MSS		Non-immune class
GSM877175	kras.mutation: Y	braf.mutation: N	apc.mutation: Y	p53.mutation: Y	pik3ca.mutation: N	pten.mutation: N	gender: Female	microsatellite.status: MSS		Non-immune class
GSM877176	kras.mutation: Y	braf.mutation: N	apc.mutation: Y	p53.mutation: N	pik3ca.mutation: N	pten.mutation: N	gender: Male	microsatellite.status: MSS		Immune class
GSM877177	kras.mutation: N	braf.mutation: N	apc.mutation: Y	p53.mutation: Y	pik3ca.mutation: N	pten.mutation: N	gender: Female	microsatellite.status: MSS		Non-immune class
GSM877178	kras.mutation: Y	braf.mutation: N	apc.mutation: Y	p53.mutation: N	pik3ca.mutation: N	pten.mutation: N	gender: Female	microsatellite.status: MSS		Non-immune class
GSM877179	kras.mutation: N	braf.mutation: N	apc.mutation: N	p53.mutation: N	pik3ca.mutation: N	pten.mutation: N	gender: Male	microsatellite.status: MSS		Immune class
GSM877180	kras.mutation: N	braf.mutation: N	apc.mutation: Y	p53.mutation: Y	pik3ca.mutation: N	pten.mutation: N	gender: Female	microsatellite.status: MSS		Non-immune class
GSM877181	kras.mutation: Y	braf.mutation: N	apc.mutation: Y	p53.mutation: N	pik3ca.mutation: N	pten.mutation: N	gender: Male	microsatellite.status: MSS		Immune class
GSM877182	kras.mutation: N	braf.mutation: Y	apc.mutation: Y	p53.mutation: Y	pik3ca.mutation: N	pten.mutation: Y	gender: Female	microsatellite.status: MSS		Immune class
GSM877183	kras.mutation: Y	braf.mutation: N	apc.mutation: Y	p53.mutation: N	pik3ca.mutation: N	pten.mutation: N	gender: Female	microsatellite.status: MSS		Non-immune class
GSM877184	kras.mutation: N	braf.mutation: N	apc.mutation: Y	p53.mutation: Y	pik3ca.mutation: N	pten.mutation: N	gender: Female	microsatellite.status: MSS		Non-immune class
GSM877185	kras.mutation: Y	braf.mutation: N	apc.mutation: Y	p53.mutation: N	pik3ca.mutation: N	pten.mutation: N	gender: Male	microsatellite.status: MSS		Immune class
GSM877186	kras.mutation: N	braf.mutation: N	apc.mutation: N	p53.mutation: Y	pik3ca.mutation: N	pten.mutation: N	gender: Female	microsatellite.status: MSS		Non-immune class
GSM877187	kras.mutation: N	braf.mutation: N	apc.mutation: Y	p53.mutation: N	pik3ca.mutation: N	pten.mutation: N	gender: Male	microsatellite.status: MSS		Immune class
GSM877188	kras.mutation: Y	braf.mutation: N	apc.mutation: N	p53.mutation: N	pik3ca.mutation: N	pten.mutation: N	gender: Male	microsatellite.status: MSS		Non-immune class

[truncated: 2 more sheets: GSE39084, tissue microarray]
